# Supplementary material for: Toward a generalizable machine learning workflow for neurodegenerative disease staging with focus on neurofibrillary tangles
Source: Acta Neuropathol Commun. 2023 Dec 18;11:202. doi: 10.1186/s40478-023-01691-x (PMC10726581; doi:10.1186/s40478-023-01691-x)
Supplement: Supplementary file 1 — Additional file 1. Spreadsheet with metadata for all WSIs used in this project. [file 40478_2023_1691_MOESM1_ESM.csv]

cohort	Case ID	WSI Name	Brain Region	Scanned Magnification	Height x width in pixels	File Type	Braak NFT Stage	Thal phase	ABC score	Age at Death	Race/Ethnicity	Sex	Clinical Diagnosis	Primary Neuropathology Diagnosis	Tau Antibody	microns / pixel (horizontal)	microns / pixel (vertical)
Emory-Train	A03-74	OS03-163_1A_TAU.svs	Posterior Hippocampus	40	101591 x 91763	SVS	6			55	Caucasian	female	AD	AD	Accurate	0.2519	0.2519
Emory-Train	A03-74	OS03-163_1B_TAU.svs	Amygdala	40	109559 x 86142	SVS	6	5	3	55	Caucasian	female	AD	AD	Accurate	0.2519	0.2519
Emory-Train	A03-74	OS03-163_1D_TAU.svs	Temporal cortex	40	121511 x 70907	SVS	6	5	3	55	Caucasian	female	AD	AD	Accurate	0.2519	0.2519
Emory-Train	A03-74	OS03-163_1F_TAU.svs	Occipital cortex	40	107567 x 91749	SVS	6	5	3	55	Caucasian	female	AD	AD	Accurate	0.2519	0.2519
Emory-Train	A04-186	E04-186_1A_TAU.svs	Posterior Hippocampus	40	115535 x 77003	SVS	6	5	3	72	Caucasian	female	AD	AD	Accurate	0.2519	0.2519
Emory-Train	A04-186	E04-186_1B_TAU.svs	Amygdala	40	107567 x 75738	SVS	6	5	3	72	Caucasian	female	AD	AD	Accurate	0.2519	0.2519
Emory-Train	A04-186	E04-186_1D_TAU.svs	Temporal cortex	40	119519 x 72674	SVS	6	5	3	72	Caucasian	female	AD	AD	Accurate	0.2519	0.2519
Emory-Train	A04-186	E04-186_1F_TAU.svs	Occipital cortex	40	113543 x 87576	SVS	6	5	3	72	Caucasian	female	AD	AD	Accurate	0.2519	0.2519
Emory-Train	A08-101	E08-101_1A_TAU.svs	Posterior Hippocampus	40	101591 x 75110	SVS	2	5	3	78	Caucasian	female	control; SDH after fall	Control	Accurate	0.2519	0.2519
Emory-Train	A08-101	E08-101_1B_TAU.svs	Amygdala	40	117527 x 86124	SVS	2	0	0	78	Caucasian	female	control; SDH after fall	Control	Accurate	0.2519	0.2519
Emory-Train	A08-101	E08-101_1D_TAU.svs	Temporal cortex	40	141432 x 80314	SVS	2	0	0	78	Caucasian	female	control; SDH after fall	Control	Accurate	0.2519	0.2519
Emory-Train	A08-101	E08-101_1F_TAU.svs	Occipital cortex	40	111551 x 75408	SVS	2	0	0	78	Caucasian	female	control; SDH after fall	Control	Accurate	0.2519	0.2519
Emory-Train	A09-136	E09-136_1A_TAU.svs	Posterior Hippocampus	40	95615 x 81686	SVS	3	0	0	72	Caucasian	female	PD; AD	LBD-neocortical	Accurate	0.2519	0.2519
Emory-Train	A09-136	E09-136_1B_TAU.svs	Amygdala	40	107567 x 86785	SVS	3	1	1	72	Caucasian	female	PD; AD	LBD-neocortical	Accurate	0.2519	0.2519
Emory-Train	A09-136	E09-136_1D_TAU.svs	Temporal cortex	40	107567 x 89029	SVS	3	1	1	72	Caucasian	female	PD; AD	LBD-neocortical	Accurate	0.2519	0.2519
Emory-Train	A09-136	E09-136_1F_TAU.svs	Occipital cortex	40	117527 x 73956	SVS	3	1	1	72	Caucasian	female	PD; AD	LBD-neocortical	Accurate	0.2519	0.2519
Emory-Train	A09-164	E09-164_1A_TAU.svs	Posterior Hippocampus	40	115535 x 71559	SVS	1	1	1	68	Black / African American	female	ALS; FTD	ALS	Accurate	0.2519	0.2519
Emory-Train	A09-164	E09-164_1B_TAU.svs	Amygdala	40	101591 x 78791	SVS	1	4	1	68	Black / African American	female	ALS; FTD	ALS	Accurate	0.2519	0.2519
Emory-Train	A09-164	E09-164_1F_TAU.svs	Occipital cortex	40	117527 x 81481	SVS	1	4	1	68	Black / African American	female	ALS; FTD	ALS	Accurate	0.2519	0.2519
Emory-Train	A09-164	E09-164_1D_TAU.svs	Temporal cortex	40	115535 x 47383	SVS	1	4	1	68	Black / African American	female	ALS; FTD	ALS	Accurate	0.2519	0.2519
Emory-Train	A10-179	E10-179_1A_tau.ndpi	Posterior Hippocampus	40	142848 x 98304	NDPI	6	4	1	66	Black / African American	female	AD	AD	AT8	0.226567279	0.227531286
Emory-Train	A10-179	E10-179_1B_tau.ndpi	Amygdala	40	107136 x 95232	NDPI	6	5	3	66	Black / African American	female	AD	AD	AT8	0.226567279	0.227531286
Emory-Train	A10-179	E10-179_1D_tau.ndpi	Temporal cortex	40	150784 x 93696	NDPI	6	5	3	66	Black / African American	female	AD	AD	AT8	0.226567279	0.227531286
Emory-Train	A10-179	E10-179_1F_tau.ndpi	Occipital cortex	40	150784 x 101120	NDPI	6	5	3	66	Black / African American	female	AD	AD	AT8	0.226567279	0.227531286
Emory-Train	A10-18	1023347.svs	Amygdala	40	121511 x 91721	SVS	5	5	3	52	Caucasian	male	FTD	AD	Accurate	0.2519	0.2519
Emory-Train	A10-18	1023371.svs	Occipital cortex	40	107567 x 91428	SVS	5	5	3	52	Caucasian	male	FTD	AD	Accurate	0.2519	0.2519
Emory-Train	A10-18	1023340.svs	Posterior Hippocampus	40	119519 x 91726	SVS	5	5	3	52	Caucasian	male	FTD	AD	Accurate	0.2519	0.2519
Emory-Train	A10-18	1023360.svs	Temporal cortex	40	145415 x 83189	SVS	5	5	3	52	Caucasian	male	FTD	AD	Accurate	0.2519	0.2519
Emory-Train	A10-33	1023426.svs	Posterior Hippocampus	40	89639 x 81536	SVS	6	5	3	62	Caucasian	female	FTD	AD	Accurate	0.2519	0.2519
Emory-Train	A10-33	1023433.svs	Amygdala	40	107567 x 73656	SVS	6	5	3	62	Caucasian	female	FTD	AD	Accurate	0.2519	0.2519
Emory-Train	A10-33	1023457.svs	Occipital cortex	40	121511 x 86599	SVS	6	5	3	62	Caucasian	female	FTD	AD	Accurate	0.2519	0.2519
Emory-Train	A10-33	1023446.svs	Temporal cortex	40	121511 x 84035	SVS	6	5	3	62	Caucasian	female	FTD	AD	Accurate	0.2519	0.2519
Emory-Train	A10-38	E10-38_1A_TAU.ndpi	Posterior Hippocampus	40	119040 x 107776	NDPI	1	5	3	62	Caucasian	male	CBD	FTLD-TDP (GRN mutation)	Accurate	0.226567279	0.227531286
Emory-Train	A10-38	E10-38_1B_TAU.ndpi	Amygdala	40	138880 x 107776	NDPI	1	2	1	62	Caucasian	male	CBD	FTLD-TDP (GRN mutation)	Accurate	0.226567279	0.227531286
Emory-Train	A10-38	E10-38_1D_TAU.ndpi	Temporal cortex	40	154752 x 107776	NDPI	1	2	1	62	Caucasian	male	CBD	FTLD-TDP (GRN mutation)	Accurate	0.226567279	0.227531286
Emory-Train	A10-38	E10-38_1F_TAU.ndpi	Occipital cortex	40	138880 x 107776	NDPI	1	2	1	62	Caucasian	male	CBD	FTLD-TDP (GRN mutation)	Accurate	0.226567279	0.227531286
Emory-Train	A10-64	1023546.svs	Posterior Hippocampus	40	135455 x 87850	SVS	5	2	1	85	Caucasian	male	AD	AD	AT8	0.2519	0.2519
Emory-Train	A10-64	1023555.svs	Amygdala	40	127487 x 77941	SVS	5	4	3	85	Caucasian	male	AD	AD	Accurate	0.2519	0.2519
Emory-Train	A10-64	1023575.svs	Temporal cortex	40	149400 x 89905	SVS	5	4	3	85	Caucasian	male	AD	AD	AT8	0.2519	0.2519
Emory-Train	A10-64	1023588.svs	Occipital cortex	40	125495 x 87710	SVS	5	4	3	85	Caucasian	male	AD	AD	Accurate	0.2519	0.2519
Emory-Train	A10-88	E10-88_1A_TAU.ndpi	Posterior Hippocampus	40	138880 x 107776	NDPI	0	4	3	49	Caucasian	female	ALS	ALS	Accurate	0.226567279	0.227531286
Emory-Train	A10-88	E10-88_1B_TAU.ndpi	Amygdala	40	154752 x 107776	NDPI	0	0	0	49	Caucasian	female	ALS	ALS	Accurate	0.226567279	0.227531286
Emory-Train	A10-88	E10-88_1D_AT8.ndpi	Temporal cortex	40	146816 x 104448	NDPI	0	0	0	49	Caucasian	female	ALS	ALS	AT8	0.226567279	0.227531286
Emory-Train	A10-88	E10-88_1F_TAU.ndpi	Occipital cortex	40	150784 x 101632	NDPI	0	0	0	49	Caucasian	female	ALS	ALS	Accurate	0.226567279	0.227531286
Emory-Train	A11-125	E11-125_A1_US_TAU.ndpi	Posterior Hippocampus	40	126976 x 105984	NDPI	1-2	0	0	76	Caucasian	female	ALS	ALS	AT8	0.226567279	0.227531286
Emory-Train	A11-125	E11-125_A2_US_TAU.ndpi	Amygdala	40	158720 x 102656	NDPI	1-2	5	1	76	Caucasian	female	ALS	ALS	AT8	0.226567279	0.227531286
Emory-Train	A11-125	E11-125_A4_US_TAU.ndpi	Temporal cortex	40	154752 x 94976	NDPI	1-2	5	1	76	Caucasian	female	ALS	ALS	AT8	0.226567279	0.227531286
Emory-Train	A11-125	E11-125_A6_US_TAU.ndpi	Occipital cortex	40	142848 x 107776	NDPI	1-2	5	1	76	Caucasian	female	ALS	ALS	AT8	0.226567279	0.227531286
Emory-Train	A11-60	E11-60_2A_TAU.ndpi	Posterior Hippocampus	40	162688 x 105472	NDPI	1	5	1	55	Caucasian	male	ALS; stem cell transplant	ALS (stem cell pt)	AT8	0.226567279	0.227531286
Emory-Train	A11-60	E11-60_2B_TAU.ndpi	Amygdala	40	150784 x 107776	NDPI	1	2	1	55	Caucasian	male	ALS; stem cell transplant	ALS (stem cell pt)	AT8	0.226567279	0.227531286
Emory-Train	A11-60	E11-60_2D_TAU.ndpi	Temporal cortex	40	150784 x 98816	NDPI	1	2	1	55	Caucasian	male	ALS; stem cell transplant	ALS (stem cell pt)	AT8	0.226567279	0.227531286
Emory-Train	A11-60	E11-60_2F_TAU.ndpi	Occipital cortex	40	130944 x 103936	NDPI	1	2	1	55	Caucasian	male	ALS; stem cell transplant	ALS (stem cell pt)	AT8	0.226567279	0.227531286
Emory-Train	A11-70	E11-70_A1_TAU.ndpi	Posterior Hippocampus	40	130944 x 107776	NDPI	2	2	1	64	Caucasian	male	ALS	ALS	AT8	0.226567279	0.227531286
Emory-Train	A11-70	E11-70_A2_TAU.ndpi	Amygdala	40	134912 x 105472	NDPI	2	2	1	64	Caucasian	male	ALS	ALS	AT8	0.226567279	0.227531286
Emory-Train	A11-70	E11-70_A4_TAU.ndpi	Temporal cortex	40	170624 x 107776	NDPI	2	2	1	64	Caucasian	male	ALS	ALS	AT8	0.226567279	0.227531286
Emory-Train	A11-70	E11-70_A6_TAU.ndpi	Occipital cortex	40	142848 x 105984	NDPI	2	2	1	64	Caucasian	male	ALS	ALS	AT8	0.226567279	0.227531286
Emory-Train	A12-158	E12-158_01_TAU.svs	Posterior Hippocampus	40	107567 x 91589	SVS	4	2	1	57	Black / African American	female	ALS; FTD	ALS (C9 expansion)	PHF-1	0.2519	0.2519
Emory-Train	A12-158	E12-158_02_TAU.svs	Amygdala	40	123503 x 91719	SVS	4	2	1	57	Black / African American	female	ALS; FTD	ALS (C9 expansion)	PHF-1	0.2519	0.2519
Emory-Train	A12-158	E12-158_04_TAU.svs	Temporal cortex	40	109559 x 69648	SVS	4	2	1	57	Black / African American	female	ALS; FTD	ALS (C9 expansion)	PHF-1	0.2519	0.2519
Emory-Train	A12-158	E12-158_06_TAU.svs	Occipital cortex	40	131472 x 84497	SVS	4	2	1	57	Black / African American	female	ALS; FTD	ALS (C9 expansion)	PHF-1	0.2519	0.2519
Emory-Train	A12-32	E12-32_A1_us-tau.ndpi	Posterior Hippocampus	40	126976 x 109824	NDPI	2	2	1	59	Caucasian	female	ALS	ALS	AT8	0.226567279	0.227531286
Emory-Train	A12-32	E12-32_A2_us-tau.ndpi	Amygdala	40	154752 x 109824	NDPI	2	3	1	59	Caucasian	female	ALS	ALS	AT8	0.226567279	0.227531286
Emory-Train	A12-32	E12-32_A4_us-tau.ndpi	Temporal cortex	40	162688 x 106240	NDPI	2	3	1	59	Caucasian	female	ALS	ALS	AT8	0.226567279	0.227531286
Emory-Train	A12-32	E12-32_A6_us-tau.ndpi	Occipital cortex	40	150784 x 99840	NDPI	2	3	1	59	Caucasian	female	ALS	ALS	AT8	0.226567279	0.227531286
Emory-Train	A13-11	E13-11_01_TAU.svs	Posterior Hippocampus	40	125495 x 91712	SVS	6	3	1	83	Caucasian	male	ASL; FTD	AD	PHF-1	0.2519	0.2519
Emory-Train	A13-11	E13-11_A2_TAU.svs	Amygdala	40	87647 x 85063	SVS	6	5	3	83	Caucasian	male	ASL; FTD	AD	PHF-1	0.2519	0.2519
Emory-Train	A13-11	E13-11_06_TAU.svs	Occipital cortex	40	123503 x 91717	SVS	6	5	3	83	Caucasian	male	ASL; FTD	AD	PHF-1	0.2519	0.2519
Emory-Train	A13-11	E13-11_A4_TAU.svs	Temporal cortex	40	115535 x 73959	SVS	6	5	3	83	Caucasian	male	ASL; FTD	AD	PHF-1	0.2519	0.2519
Emory-Train	A14-22	E14-22_01_TAU.svs	Posterior Hippocampus	40	119519 x 91726	SVS	2	5	3	67	Caucasian	male	ALS	ALS (C9 expansion)	PHF-1	0.2519	0.2519
Emory-Train	A14-22	E14-22_02_TAU.svs	Amygdala	40	131472 x 82896	SVS	2	2	1	67	Caucasian	male	ALS	ALS (C9 expansion)	PHF-1	0.2519	0.2519
Emory-Train	A14-22	E14-22_04_TAU.svs	Temporal cortex	40	145415 x 69898	SVS	2	2	1	67	Caucasian	male	ALS	ALS (C9 expansion)	PHF-1	0.2519	0.2519
Emory-Train	A14-22	E14-22_06_TAU.svs	Occipital cortex	40	103583 x 79589	SVS	2	2	1	67	Caucasian	male	ALS	ALS (C9 expansion)	PHF-1	0.2519	0.2519
Emory-Train	A15-101	E15-101_2_tau.svs	Amygdala	40	117527 x 78281	SVS	3	2	1	61	Caucasian	female	leukoencephalopathy	Hereditary Diffuse Leukoencephalopathy with Axonal Spheroids	PHF-1	0.2519	0.2519
Emory-Train	A15-101	E15-101_23_tau.svs	Posterior Hippocampus	40	99599 x 68387	SVS	3	0	0	61	Caucasian	female	leukoencephalopathy	Hereditary Diffuse Leukoencephalopathy with Axonal Spheroids	PHF-1	0.2519	0.2519
Emory-Train	A15-101	A15-101_6_tau.svs	Occipital cortex	40	123503 x 82910	SVS	3	0	0	61	Caucasian	female	leukoencephalopathy	Hereditary Diffuse Leukoencephalopathy with Axonal Spheroids	PHF-1	0.2519	0.2519
Emory-Train	A15-101	A15-101_4_tau.svs	Temporal cortex	40	117527 x 79560	SVS	3	0	0	61	Caucasian	female	leukoencephalopathy	Hereditary Diffuse Leukoencephalopathy with Axonal Spheroids	PHF-1	0.2519	0.2519
Emory-Train	A15-101	E15-101_1_tau.svs	Posterior Hippocampus	40	109559 x 89025	SVS	3	0	0	61	Caucasian	female	leukoencephalopathy	Hereditary Diffuse Leukoencephalopathy with Axonal Spheroids	PHF-1	0.2519	0.2519
Emory-Train	A15-106	E15-106_1_tau.svs	Posterior Hippocampus	40	105575 x 78624	SVS	2	0	0	61	Black / African American	female	diabetes; hx hip replacement	Control	PHF-1	0.2519	0.2519
Emory-Train	A15-106	E15-106_6_tau.svs	Occipital cortex	40	103583 x 71581	SVS	2	1	1	61	Black / African American	female	diabetes; hx hip replacement	Control	PHF-1	0.2519	0.2519
Emory-Train	A15-106	E15-106_2_tau.svs	Amygdala	40	105575 x 86149	SVS	2	1	1	61	Black / African American	female	diabetes; hx hip replacement	Control	PHF-1	0.2519	0.2519
Emory-Train	A15-106	E15-106_4_tau.svs	Temporal cortex	40	123503 x 90277	SVS	2	1	1	61	Black / African American	female	diabetes; hx hip replacement	Control	PHF-1	0.2519	0.2519
Emory-Train	A15-132	E15-132_2_tau.svs	Amygdala	40	119519 x 82598	SVS	3	1	1	75	Caucasian	male	PDD	LBD-neocortical	PHF-1	0.2519	0.2519
Emory-Train	A15-132	E15-132_1_tau.svs	Posterior Hippocampus	40	135455 x 90253	SVS	3	0	0	75	Caucasian	male	PDD	LBD-neocortical	PHF-1	0.2519	0.2519
Emory-Train	A15-132	E15-132_6_tau.svs	Occipital cortex	40	117527 x 70756	SVS	3	0	0	75	Caucasian	male	PDD	LBD-neocortical	PHF-1	0.2519	0.2519
Emory-Train	A15-132	E15-132_4_tau.svs	Temporal cortex	40	111551 x 91580	SVS	3	0	0	75	Caucasian	male	PDD	LBD-neocortical	PHF-1	0.2519	0.2519
Emory-Train	A15-140	E15-140_1_tau.svs	Posterior Hippocampus	40	97607 x 85043	SVS	6	0	0	58	Caucasian	female	AD	AD	PHF-1	0.2519	0.2519
Emory-Train	A15-140	E15-140_4_tau.svs	Temporal cortex	40	149400 x 91504	SVS	6	5	3	58	Caucasian	female	AD	AD	PHF-1	0.2519	0.2519
Emory-Train	A15-140	E15-140_6_tau.svs	Occipital cortex	40	117527 x 74757	SVS	6	5	3	58	Caucasian	female	AD	AD	PHF-1	0.2519	0.2519
Emory-Train	A15-140	E15-140_2_tau.svs	Amygdala	40	121511 x 84995	SVS	6	5	3	58	Caucasian	female	AD	AD	PHF-1	0.2519	0.2519
Emory-Train	A15-65	E15-65_01_TAU.svs	Posterior Hippocampus	40	103583 x 88554	SVS	2	5	3	64	Caucasian	female	ALS	ALS (C9 expansion)	PHF-1	0.2519	0.2519
Emory-Train	A15-65	E15-65_02_TAU.svs	Amygdala	40	119519 x 89002	SVS	2	2	1	64	Caucasian	female	ALS	ALS (C9 expansion)	PHF-1	0.2519	0.2519
Emory-Train	A15-65	E15-65_04_TAU.svs	Temporal cortex	40	117527 x 80521	SVS	2	2	1	64	Caucasian	female	ALS	ALS (C9 expansion)	PHF-1	0.2519	0.2519
Emory-Train	A15-65	E15-65_06_TAU.svs	Occipital cortex	40	111551 x 78451	SVS	2	2	1	64	Caucasian	female	ALS	ALS (C9 expansion)	PHF-1	0.2519	0.2519
Emory-Train	A15-92	E15-92_2_PHF-1.svs	Amygdala	40	127487 x 83224	SVS	6	2	1	87	Caucasian	male	AD	AD	PHF-1	0.2519	0.2519
Emory-Train	A15-92	E15-92_4T_PHF-1.svs	Temporal cortex	40	119519 x 83241	SVS	6	5	3	87	Caucasian	male	AD	AD	PHF-1	0.2519	0.2519
Emory-Train	A15-92	E15-92_6O_PHF-1.svs	Occipital cortex	40	125495 x 90593	SVS	6	5	3	87	Caucasian	male	AD	AD	PHF-1	0.2519	0.2519
Emory-Train	A15-92	E15-92_1_PHF-1.svs	Posterior Hippocampus	40	99599 x 90646	SVS	6	5	3	87	Caucasian	male	AD	AD	PHF-1	0.2519	0.2519
Emory-Train	A15-97	A15-97_2_tau.svs	Amygdala	40	109559 x 86301	SVS	4	5	3	80	Caucasian	male	control	Control/aymptomatic AD	PHF-1	0.2519	0.2519
Emory-Train	A15-97	A15-97_6_tau.svs	Occipital cortex	40	221111 x 92324	SVS	4	4	2	80	Caucasian	male	control	Control/aymptomatic AD	PHF-1	0.2519	0.2519
Emory-Train	A15-97	A15-97_4_tau.svs	Temporal cortex	40	109559 x 91587	SVS	4	4	2	80	Caucasian	male	control	Control/aymptomatic AD	PHF-1	0.2519	0.2519
Emory-Train	A15-97	E15-97_1_tau.svs	Posterior Hippocampus	40	149400 x 78216	SVS	4	4	2	80	Caucasian	male	control	Control/aymptomatic AD	PHF-1	0.2519	0.2519
Emory-Train	A16-11	E16-11_4_tau.svs	Temporal cortex	40	133463 x 91535	SVS	5	4	2	66	Caucasian	female	DLB	LBD-neocortical	PHF-1	0.2519	0.2519
Emory-Train	A16-11	E16-11_2_tau.svs	Amygdala	40	119519 x 80997	SVS	5	5	3	66	Caucasian	female	DLB	LBD-neocortical	PHF-1	0.2519	0.2519
Emory-Train	A16-11	E16-11_1_tau.svs	Posterior Hippocampus	40	121511 x 82914	SVS	5	5	3	66	Caucasian	female	DLB	LBD-neocortical	PHF-1	0.2519	0.2519
Emory-Train	A16-11	E16-11_6_tau.svs	Occipital cortex	40	111551 x 76212	SVS	5	5	3	66	Caucasian	female	DLB	LBD-neocortical	PHF-1	0.2519	0.2519
Emory-Train	A16-110	E16-110_2_tau.svs	Amygdala	40	89639 x 86342	SVS	6	5	3	77	Caucasian	female	AD	AD	CP13	0.2519	0.2519
Emory-Train	A16-110	E16-110_1_tau.svs	Posterior Hippocampus	40	89639 x 75613	SVS	6	5	3	77	Caucasian	female	AD	AD	CP13	0.2519	0.2519
Emory-Train	A16-110	E16-110_6_tau.svs	Occipital cortex	40	103583 x 71581	SVS	6	5	3	77	Caucasian	female	AD	AD	CP13	0.2519	0.2519
Emory-Train	A16-110	E16-110_4_tau.svs	Temporal cortex	40	91631 x 64561	SVS	6	5	3	77	Caucasian	female	AD	AD	CP13	0.2519	0.2519
Emory-Train	A16-138	A16-138_6_tau.svs	Occipital cortex	40	101591 x 85198	SVS	2	5	3	69	Caucasian	male	PDD	LBD-neocortical	PHF-1	0.2519	0.2519
Emory-Train	A16-138	A16-138_4_tau.svs	Temporal cortex	40	105575 x 75581	SVS	2	3	1	69	Caucasian	male	PDD	LBD-neocortical	PHF-1	0.2519	0.2519
Emory-Train	A16-138	A16-138_1_tau.svs	Posterior Hippocampus	40	139440 x 90727	SVS	2	3	1	69	Caucasian	male	PDD	LBD-neocortical	PHF-1	0.2519	0.2519
Emory-Train	A16-138	A16-138_2_tau.svs	Amygdala	40	141432 x 92161	SVS	2	3	1	69	Caucasian	male	PDD	LBD-neocortical	PHF-1	0.2519	0.2519
Emory-Train	A16-19	E16-19_1_tau.svs	Posterior Hippocampus	40	105575 x 91435	SVS	6	3	1	88	Caucasian	female	AD; B12 deficiency	AD	PHF-1	0.2519	0.2519
Emory-Train	A16-19	E16-19_4_tau.svs	Temporal cortex	40	121511 x 70264	SVS	6	5	3	88	Caucasian	female	AD; B12 deficiency	AD	PHF-1	0.2519	0.2519
Emory-Train	A16-19	E16-19_2_tau.svs	Amygdala	40	81671 x 82995	SVS	6	5	3	88	Caucasian	female	AD; B12 deficiency	AD	PHF-1	0.2519	0.2519
Emory-Train	A16-19	E16-19_6_tau.svs	Occipital cortex	40	123503 x 81472	SVS	6	5	3	88	Caucasian	female	AD; B12 deficiency	AD	PHF-1	0.2519	0.2519
Emory-Train	A16-21	E16-21_4_tau.svs	Temporal cortex	40	131472 x 89621	SVS	6	5	3	62	Caucasian	male	FTD vs. AD	AD	PHF-1	0.2519	0.2519
Emory-Train	A16-21	E16-21_1_tau.svs	Posterior Hippocampus	40	125495 x 71861	SVS	6	5	3	62	Caucasian	male	FTD vs. AD	AD	PHF-1	0.2519	0.2519
Emory-Train	A16-21	E16-21_6_tau.svs	Occipital cortex	40	121511 x 75709	SVS	6	5	3	62	Caucasian	male	FTD vs. AD	AD	PHF-1	0.2519	0.2519
Emory-Train	A16-21	E16-21_2_tau.svs	Amygdala	40	133463 x 88817	SVS	6	5	3	62	Caucasian	male	FTD vs. AD	AD	PHF-1	0.2519	0.2519
Emory-Train	A16-21	E16-21_22_tau.svs	Posterior Hippocampus	40	79680 x 50975	SVS	6	5	3	62	Caucasian	male	FTD vs. AD	AD	PHF-1	0.2519	0.2519
Emory-Train	A16-45	E16-45_1_tau.svs	Posterior Hippocampus	40	155375 x 87969	SVS	1	5	3	70	Black / African American	male	control	Control	PHF-1	0.2519	0.2519
Emory-Train	A16-45	E16-45_4_tau.svs	Temporal cortex	40	127487 x 89148	SVS	1	2	1	70	Black / African American	male	control	Control	PHF-1	0.2519	0.2519
Emory-Train	A16-45	E16-45_6_tau.svs	Occipital cortex	40	121511 x 75230	SVS	1	2	1	70	Black / African American	male	control	Control	PHF-1	0.2519	0.2519
Emory-Train	A16-45	E16-45_2_tau.svs	Amygdala	40	107567 x 86304	SVS	1	2	1	70	Black / African American	male	control	Control	PHF-1	0.2519	0.2519
Emory-Train	A16-66	A16-66_4_tau.svs	Temporal cortex	40	109559 x 83900	SVS	6	2	1	69	Caucasian	male	CBD; TBI	AD	PHF-1	0.2519	0.2519
Emory-Train	A16-66	A16-66_1_tau.svs	Posterior Hippocampus	40	97607 x 90807	SVS	6	5	3	69	Caucasian	male	CBD; TBI	AD	PHF-1	0.2519	0.2519
Emory-Train	A16-66	A16-66_6_tau.svs	Occipital cortex	40	101591 x 72548	SVS	6	5	3	69	Caucasian	male	CBD; TBI	AD	PHF-1	0.2519	0.2519
Emory-Train	A16-66	A16-66_2_tau.svs	Amygdala	40	121511 x 81476	SVS	6	5	3	69	Caucasian	male	CBD; TBI	AD	PHF-1	0.2519	0.2519
Emory-Train	A17-05	E17-5_4_tau.svs	Temporal cortex	40	111551 x 92543	SVS	5	5	3	78	Caucasian	male	AD; DLB	AD	CP13	0.2519	0.2519
Emory-Train	A17-05	E17-5_1_tau.svs	Posterior Hippocampus	40	91631 x 92421	SVS	5	5	3	78	Caucasian	male	AD; DLB	AD	CP13	0.2519	0.2519
Emory-Train	A17-05	E17-5_6_tau.svs	Occipital cortex	40	103583 x 70622	SVS	5	5	3	78	Caucasian	male	AD; DLB	AD	CP13	0.2519	0.2519
Emory-Train	A17-05	E17-5_2_tau.svs	Amygdala	40	81671 x 84435	SVS	5	5	3	78	Caucasian	male	AD; DLB	AD	CP13	0.2519	0.2519
Emory-Train	A17-12	E17-12_6_tau.svs	Occipital cortex	40	101591 x 71906	SVS	1-2	5	3	72	Caucasian	male	ALS	ALS	PHF-1	0.2519	0.2519
Emory-Train	A17-12	E17-12_4_tau.svs	Temporal cortex	40	119519 x 89483	SVS	1-2	0	0	72	Caucasian	male	ALS	ALS	PHF-1	0.2519	0.2519
Emory-Train	A17-12	E17-12_1_tau.svs	Posterior Hippocampus	40	91631 x 82016	SVS	1-2	0	0	72	Caucasian	male	ALS	ALS	PHF-1	0.2519	0.2519
Emory-Train	A17-12	E17-12_2_tau.svs	Amygdala	40	109559 x 89344	SVS	1-2	0	0	72	Caucasian	male	ALS	ALS	PHF-1	0.2519	0.2519
Emory-Train	A17-138	E17-138_1_TAU.svs	Posterior Hippocampus	40	125495 x 72979	SVS	6	0	0	71	Black / African American	male	AD; possible CTE	AD	PHF-1	0.2519	0.2519
Emory-Train	A17-138	E17-138_2_TAU.svs	Amygdala	40	105575 x 86630	SVS	6	5	3	71	Black / African American	male	AD; possible CTE	AD	PHF-1	0.2519	0.2519
Emory-Train	A17-138	E17-138_4_TAU.svs	Temporal cortex	40	129479 x 75694	SVS	6	5	3	71	Black / African American	male	AD; possible CTE	AD	PHF-1	0.2519	0.2519
Emory-Train	A17-138	E17-138_6_TAU.svs	Occipital cortex	40	107567 x 75097	SVS	6	5	3	71	Black / African American	male	AD; possible CTE	AD	PHF-1	0.2519	0.2519
Emory-Train	A17-143	E17-143_1_tau.svs	Posterior Hippocampus	40	95615 x 75923	SVS	6	5	3	83	Caucasian	female	AD	AD	PHF-1	0.2519	0.2519
Emory-Train	A17-143	E17-143_4_tau.svs	Temporal cortex	40	97607 x 75758	SVS	6	5	3	83	Caucasian	female	AD	AD	PHF-1	0.2519	0.2519
Emory-Train	A17-143	E17-143_6_tau.svs	Occipital cortex	40	105575 x 80705	SVS	6	5	3	83	Caucasian	female	AD	AD	PHF-1	0.2519	0.2519
Emory-Train	A17-143	E17-143_2_tau.svs	Amygdala	40	109559 x 86784	SVS	6	5	3	83	Caucasian	female	AD	AD	PHF-1	0.2519	0.2519
Emory-Train	A17-147	E17-147_1_tau.svs	Posterior Hippocampus	40	87647 x 87785	SVS	5	5	3	87	Caucasian	male	depression;bilateral SDH; AD?	AD	PHF-1	0.2519	0.2519
Emory-Train	A17-147	E17-147_2_tau.svs	Amygdala	40	109559 x 87101	SVS	5	5	3	87	Caucasian	male	depression;bilateral SDH; AD?	AD	PHF-1	0.2519	0.2519
Emory-Train	A17-147	E17-147_4_tau.svs	Temporal cortex	40	129479 x 81458	SVS	5	5	3	87	Caucasian	male	depression;bilateral SDH; AD?	AD	PHF-1	0.2519	0.2519
Emory-Train	A17-147	E17-147_6_tau.svs	Occipital cortex	40	113543 x 81491	SVS	5	5	3	87	Caucasian	male	depression;bilateral SDH; AD?	AD	PHF-1	0.2519	0.2519
Emory-Train	A17-21	E17-21_4_tau.svs	Temporal cortex	40	69720 x 77416	SVS	6	5	3	67	Caucasian	female	FTD; PSP	AD	PHF-1	0.2519	0.2519
Emory-Train	A17-21	E17-21_6_tau.svs	Occipital cortex	40	103583 x 78146	SVS	6	5	3	67	Caucasian	female	FTD; PSP	AD	PHF-1	0.2519	0.2519
Emory-Train	A17-21	E17-21_2_tau.svs	Amygdala	40	123503 x 92520	SVS	6	5	3	67	Caucasian	female	FTD; PSP	AD	PHF-1	0.2519	0.2519
Emory-Train	A17-21	E17-21_1_tau.svs	Posterior Hippocampus	40	81671 x 70825	SVS	6	5	3	67	Caucasian	female	FTD; PSP	AD	PHF-1	0.2519	0.2519
Emory-Train	A17-32	E17-32_4_tau.svs	Temporal cortex	40	125495 x 75223	SVS	4	5	3	86	Black / African American	male	AD; vascular dementia	AD	PHF-1	0.2519	0.2519
Emory-Train	A17-32	E17-32_6_tau.svs	Occipital cortex	40	99599 x 71270	SVS	4	5	2	86	Black / African American	male	AD; vascular dementia	AD	PHF-1	0.2519	0.2519
Emory-Train	A17-32	E17-32_2_tau.svs	Amygdala	40	119519 x 80036	SVS	4	5	2	86	Black / African American	male	AD; vascular dementia	AD	PHF-1	0.2519	0.2519
Emory-Train	A17-32	E17-32_1_tau.svs	Posterior Hippocampus	40	113543 x 75725	SVS	4	5	2	86	Black / African American	male	AD; vascular dementia	AD	PHF-1	0.2519	0.2519
Emory-Train	A17-36	E17-36_4_tau.svs	Temporal cortex	40	103583 x 83272	SVS	6	5	2	71	Caucasian	male	AD	AD	PHF-1	0.2519	0.2519
Emory-Train	A17-36	E17-36_2_tau.svs	Amygdala	40	105575 x 90312	SVS	6	5	3	71	Caucasian	male	AD	AD	PHF-1	0.2519	0.2519
Emory-Train	A17-36	E17-36_1_tau.svs	Posterior Hippocampus	40	125495 x 86590	SVS	6	5	3	71	Caucasian	male	AD	AD	PHF-1	0.2519	0.2519
Emory-Train	A17-36	E17-36_6_tau.svs	Occipital cortex	40	133463 x 87856	SVS	6	5	3	71	Caucasian	male	AD	AD	PHF-1	0.2519	0.2519
Emory-Train	A17-40	A17-40_1_tau.svs	Posterior Hippocampus	40	129479 x 89945	SVS	3	5	3	72	Caucasian	male	AD; DLB	LBD-neocortical	PHF-1	0.2519	0.2519
Emory-Train	A17-40	A17-40_2_tau.svs	Amygdala	40	133463 x 92339	SVS	3	4	2	72	Caucasian	male	AD; DLB	LBD-neocortical	PHF-1	0.2519	0.2519
Emory-Train	A17-40	A17-40_4_tau.svs	Temporal cortex	40	107567 x 84224	SVS	3	4	2	72	Caucasian	male	AD; DLB	LBD-neocortical	PHF-1	0.2519	0.2519
Emory-Train	A17-40	A17-40_6_tau.svs	Occipital cortex	40	123503 x 86434	SVS	3	4	2	72	Caucasian	male	AD; DLB	LBD-neocortical	PHF-1	0.2519	0.2519
Emory-Train	A17-47	A17-47_1_tau.svs	Posterior Hippocampus	40	99599 x 91606	SVS	6	4	2	82	Black / African American	male	AD; depression-contributing	AD	PHF-1	0.2519	0.2519
Emory-Train	A17-47	A17-47_2_tau.svs	Amygdala	40	135455 x 87052	SVS	6	5	3	82	Black / African American	male	AD; depression-contributing	AD	PHF-1	0.2519	0.2519
Emory-Train	A17-47	A17-47_4_tau.svs	Temporal cortex	40	127487 x 77938	SVS	6	5	3	82	Black / African American	male	AD; depression-contributing	AD	PHF-1	0.2519	0.2519
Emory-Train	A17-47	A17-47_6_tau.svs	Occipital cortex	40	125495 x 90434	SVS	6	5	3	82	Black / African American	male	AD; depression-contributing	AD	PHF-1	0.2519	0.2519
Emory-Train	A17-56	E17-56_1_TAU.svs	Posterior Hippocampus	40	117527 x 90609	SVS	6	5	3	59	Caucasian	female	AD, FTD possible; later listed as DLB	AD	PHF-1	0.2519	0.2519
Emory-Train	A17-56	E17-56_2_TAU.svs	Amygdala	40	105575 x 88712	SVS	6	5	3	59	Caucasian	female	AD, FTD possible; later listed as DLB	AD	PHF-1	0.2519	0.2519
Emory-Train	A17-56	E17-56_4_TAU.svs	Temporal cortex	40	111551 x 82937	SVS	6	5	3	59	Caucasian	female	AD, FTD possible; later listed as DLB	AD	PHF-1	0.2519	0.2519
Emory-Train	A17-56	E17-56_6_TAU.svs	Occipital cortex	40	123503 x 89156	SVS	6	5	3	59	Caucasian	female	AD, FTD possible; later listed as DLB	AD	PHF-1	0.2519	0.2519
Emory-Train	A17-57	E17-57_1_tau.svs	Posterior Hippocampus	40	81671 x 60740	SVS	6	5	3	76	Caucasian	male	AD	AD	PHF-1	0.2519	0.2519
Emory-Train	A17-57	E17-57_2_tau.svs	Amygdala	40	105575 x 76064	SVS	6	5	3	76	Caucasian	male	AD	AD	PHF-1	0.2519	0.2519
Emory-Train	A17-57	E17-57_4_tau.svs	Temporal cortex	40	125495 x 78906	SVS	6	5	3	76	Caucasian	male	AD	AD	PHF-1	0.2519	0.2519
Emory-Train	A17-57	E17-57_6_tau.svs	Occipital cortex	40	119519 x 85961	SVS	6	5	3	76	Caucasian	male	AD	AD	PHF-1	0.2519	0.2519
Emory-Train	A17-71	E17-71_1_tau.svs	Posterior Hippocampus	40	75696 x 59950	SVS	6	5	3	54	Black / African American	male	early onset AD (no known family hx)	AD	PHF-1	0.2519	0.2519
Emory-Train	A17-71	E17-71_2_tau.svs	Amygdala	40	115535 x 88532	SVS	6	5	3	54	Black / African American	male	early onset AD (no known family hx)	AD	PHF-1	0.2519	0.2519
Emory-Train	A17-71	E17-71_4_tau.svs	Temporal cortex	40	99599 x 91764	SVS	6	5	3	54	Black / African American	male	early onset AD (no known family hx)	AD	PHF-1	0.2519	0.2519
Emory-Train	A17-71	E17-71_6_tau.svs	Occipital cortex	40	101591 x 85195	SVS	6	5	3	54	Black / African American	male	early onset AD (no known family hx)	AD	PHF-1	0.2519	0.2519
Emory-Train	A18-07	E18-7_1_tau.svs	Posterior Hippocampus	40	105575 x 91593	SVS	6	5	3	80	Caucasian	male	AD	AD	PHF-1	0.2519	0.2519
Emory-Train	A18-07	E18-7_2_tau.svs	Amygdala	40	101591 x 88397	SVS	6	5	3	80	Caucasian	male	AD	AD	PHF-1	0.2519	0.2519
Emory-Train	A18-07	E18-7_4_tau.svs	Temporal cortex	40	127487 x 91389	SVS	6	5	3	80	Caucasian	male	AD	AD	PHF-1	0.2519	0.2519
Emory-Train	A18-07	E18-7_6_tau.svs	Occipital cortex	40	109559 x 86142	SVS	6	5	3	80	Caucasian	male	AD	AD	PHF-1	0.2519	0.2519
Emory-Train	A18-38	E18-38_1_TAU.svs	Posterior Hippocampus	40	81671 x 82675	SVS	6	5	3	77	Black / African American	male	AD vs. DLB	AD	PHF-1	0.2519	0.2519
Emory-Train	A18-38	E18-38_2_TAU.svs	Amygdala	40	97607 x 81841	SVS	6	5	3	77	Black / African American	male	AD vs. DLB	AD	PHF-1	0.2519	0.2519
Emory-Train	A18-38	E18-38_4_TAU.svs	Temporal cortex	40	91631 x 89539	SVS	6	5	3	77	Black / African American	male	AD vs. DLB	AD	PHF-1	0.2519	0.2519
Emory-Train	A18-38	E18-38_6_TAU.svs	Occipital cortex	40	91631 x 68726	SVS	6	5	3	77	Black / African American	male	AD vs. DLB	AD	PHF-1	0.2519	0.2519
Emory-Train	A18-47	E18-47_1_tau.svs	Posterior Hippocampus	40	107567 x 82943	SVS	5	5	3	64	Caucasian	male	DLB	AD	PHF-1	0.2519	0.2519
Emory-Train	A18-47	E18-47_2_tau.svs	Amygdala	40	113543 x 81168	SVS	5	4	3	64	Caucasian	male	DLB	AD	PHF-1	0.2519	0.2519
Emory-Train	A18-47	E18-47_4_tau.svs	Temporal cortex	40	129479 x 91545	SVS	5	4	3	64	Caucasian	male	DLB	AD	PHF-1	0.2519	0.2519
Emory-Train	A18-47	E18-47_6_tau.svs	Occipital cortex	40	97607 x 76079	SVS	5	4	3	64	Caucasian	male	DLB	AD	PHF-1	0.2519	0.2519
Emory-Train	A18-61	E18-61_1_tau.svs	Posterior Hippocampus	40	125495 x 90914	SVS	6	4	3	71	Caucasian	male	AD (familial EOAD)	AD	CP13	0.2519	0.2519
Emory-Train	A18-61	E18-61_2_tau.svs	Amygdala	40	99599 x 62624	SVS	6	5	3	71	Caucasian	male	AD (familial EOAD)	AD	CP13	0.2519	0.2519
Emory-Train	A18-61	E18-61_4_tau.svs	Temporal cortex	40	113543 x 69003	SVS	6	5	3	71	Caucasian	male	AD (familial EOAD)	AD	CP13	0.2519	0.2519
Emory-Train	A18-61	E18-61_6_tau.svs	Occipital cortex	40	111551 x 68043	SVS	6	5	3	71	Caucasian	male	AD (familial EOAD)	AD	CP13	0.2519	0.2519
Emory-Train	A20-11	E20-11_2 Tau.svs	Amygdala	40	109559 x 89344	SVS	4	5	3	80	Caucasian	female	MCI - AD and NPH underlying	MCI	PHF-1	0.2519	0.2519
Emory-Train	A20-11	E20-11_1 Tau.svs	Posterior Hippocampus	40	105575 x 91112	SVS	4	0	0	80	Caucasian	female	MCI - AD and NPH underlying	MCI	PHF-1	0.2519	0.2519
Emory-Train	A20-11	E20-11_4 Tau.svs	Temporal cortex	40	131472 x 68804	SVS	4	0	0	80	Caucasian	female	MCI - AD and NPH underlying	MCI	PHF-1	0.2519	0.2519
Emory-Train	A20-11	E20-11_6 Tau.svs	Occipital cortex	40	101591 x 62459	SVS	4	0	0	80	Caucasian	female	MCI - AD and NPH underlying	MCI	PHF-1	0.2519	0.2519
Emory-Train	A20-13	E20-13_1_TAU.svs	Posterior Hippocampus	40	111551 x 80533	SVS	5	0	0	82	Caucasian	male	DLB	LBD-neocortical	PHF-1	0.2519	0.2519
Emory-Train	A20-13	E20-13_2_TAU.svs	Amygdala	40	125495 x 87549	SVS	5	4	3	82	Caucasian	male	DLB	LBD-neocortical	PHF-1	0.2519	0.2519
Emory-Train	A20-13	E20-13_4_TAU.svs	Temporal cortex	40	135455 x 72639	SVS	5	4	3	82	Caucasian	male	DLB	LBD-neocortical	PHF-1	0.2519	0.2519
Emory-Train	A20-13	E20-13_6_TAU.svs	Occipital cortex	40	117527 x 91250	SVS	5	4	3	82	Caucasian	male	DLB	LBD-neocortical	PHF-1	0.2519	0.2519
Emory-Train	A20-17	E20-17_6_TAU.svs	Occipital cortex	40	101591 x 74629	SVS	3	4	3	82	Caucasian	male	prostate cancer; peripheral vascular disease	AD-possible	PHF-1	0.2519	0.2519
Emory-Train	A20-17	E20-17_1_TAU.svs	Posterior Hippocampus	40	105575 x 89511	SVS	3	4	2	82	Caucasian	male	prostate cancer; peripheral vascular disease	AD-possible	PHF-1	0.2519	0.2519
Emory-Train	A20-17	E20-17_4_TAU.svs	Temporal cortex	40	111551 x 92381	SVS	3	4	2	82	Caucasian	male	prostate cancer; peripheral vascular disease	AD-possible	PHF-1	0.2519	0.2519
Emory-Train	A20-17	E20-17_2_TAU.svs	Amygdala	40	109559 x 94306	SVS	3	4	2	82	Caucasian	male	prostate cancer; peripheral vascular disease	AD-possible	PHF-1	0.2519	0.2519
Emory-Holdout	E19-35	E19-35_4_TAU.svs	Temporal cortex	40	87647 x 92430	SVS	6	4	2	59	Caucasian	male	AD	AD	PHF-1	0.2519	0.2519
Emory-Holdout	E19-35	E19-35_2_TAU.svs	Amygdala	40	97607 x 77839	SVS	6	5	3	59	Caucasian	male	AD	AD	PHF-1	0.2519	0.2519
Emory-Holdout	E19-35	E19-35_1_TAU.svs	Posterior Hippocampus	40	137447 x 86245	SVS	6	5	3	59	Caucasian	male	AD	AD	PHF-1	0.2519	0.2519
Emory-Holdout	E19-35	E19-35_6_TAU.svs	Occipital cortex	40	99599 x 88405	SVS	6	5	3	59	Caucasian	male	AD	AD	PHF-1	0.2519	0.2519
Emory-Holdout	E19-142	E19-142_6_tau.svs	Occipital cortex	40	85656 x 94356	SVS	6	5	3	82	Caucasian	male	AD	AD	PHF-1	0.2519	0.2519
Emory-Holdout	E19-142	E19-142_1_tau.svs	Posterior Hippocampus	40	127487 x 88987	SVS	6	5	3	82	Caucasian	male	AD	AD	PHF-1	0.2519	0.2519
Emory-Holdout	E19-142	E19-142_2_tau.svs	Amygdala	40	125495 x 94277	SVS	6	5	3	82	Caucasian	male	AD	AD	PHF-1	0.2519	0.2519
Emory-Holdout	E19-142	E19-142_4_tau.svs	Temporal cortex	40	111551 x 88860	SVS	6	5	3	82	Caucasian	male	AD	AD	PHF-1	0.2519	0.2519
Emory-Holdout	E19-70	E19-70_1_TAU.svs	Posterior Hippocampus	40	101591 x 81833	SVS	3	5	3	64	Caucasian	female	ALS	ALS (C9 EXPANSION)	PHF-1	0.2519	0.2519
Emory-Holdout	E19-70	E19-70_2_TAU.svs	Amygdala	40	109559 x 92387	SVS	3	3	2	64	Caucasian	female	ALS	ALS (C9 EXPANSION)	PHF-1	0.2519	0.2519
Emory-Holdout	E19-70	E19-70_6_TAU.svs	Occipital cortex	40	89639 x 82177	SVS	3	3	2	64	Caucasian	female	ALS	ALS (C9 EXPANSION)	PHF-1	0.2519	0.2519
Emory-Holdout	E19-70	E19-70_4_TAU.svs	Temporal cortex	40	113543 x 78607	SVS	3	3	2	64	Caucasian	female	ALS	ALS (C9 EXPANSION)	PHF-1	0.2519	0.2519
Emory-Holdout	E19-132	E19-132_1 Tau.svs	Posterior Hippocampus	40	103583 x 84553	SVS	6	3	2	85	Caucasian	female	AD	AD	PHF-1	0.2519	0.2519
Emory-Holdout	E19-132	E19-132_2 Tau.svs	Amygdala	40	113543 x 84054	SVS	6	4	3	85	Caucasian	female	AD	AD	PHF-1	0.2519	0.2519
Emory-Holdout	E19-132	E19-132_4 Tau.svs	Temporal cortex	40	107567 x 92552	SVS	6	4	3	85	Caucasian	female	AD	AD	PHF-1	0.2519	0.2519
Emory-Holdout	E19-132	E19-132_6 Tau.svs	Occipital cortex	40	113543 x 85813	SVS	6	4	3	85	Caucasian	female	AD	AD	PHF-1	0.2519	0.2519
Emory-Holdout	E19-139	E19-139_4_tau.svs	Temporal cortex	40	97607 x 52380	SVS	1	4	3	71	Caucasian	female	FTD	FTLD-TDP	PHF-1	0.2519	0.2519
Emory-Holdout	E19-139	E19-139_6_tau.svs	Occipital cortex	40	119519 x 80358	SVS	1	0	0	71	Caucasian	female	FTD	FTLD-TDP	PHF-1	0.2519	0.2519
Emory-Holdout	E19-139	E19-139_1_tau.svs	Posterior Hippocampus	40	89639 x 78977	SVS	1	0	0	71	Caucasian	female	FTD	FTLD-TDP	PHF-1	0.2519	0.2519
Emory-Holdout	E19-139	E19-139_2_tau.svs	Amygdala	40	99599 x 63907	SVS	1	0	0	71	Caucasian	female	FTD	FTLD-TDP	PHF-1	0.2519	0.2519
Emory-Holdout	E19-131	E19-131_2 Tau.svs	Amygdala	40	129479 x 92505	SVS	6	0	0	79	Caucasian	male	AD	AD	PHF-1	0.2519	0.2519
Emory-Holdout	E19-131	E19-131_1 Tau.svs	Posterior Hippocampus	40	131472 x 92501	SVS	6	5	3	79	Caucasian	male	AD	AD	PHF-1	0.2519	0.2519
Emory-Holdout	E19-131	E19-131_6 Tau.svs	Occipital cortex	40	111551 x 91101	SVS	6	5	3	79	Caucasian	male	AD	AD	PHF-1	0.2519	0.2519
Emory-Holdout	E19-131	E19-131_4 Tau.svs	Temporal cortex	40	135455 x 80647	SVS	6	5	3	79	Caucasian	male	AD	AD	PHF-1	0.2519	0.2519
Emory-Holdout	E19-141	E19-141_6_tau.svs	Occipital cortex	40	111551 x 85818	SVS	6	5	3	56	Caucasian	male	FTD	AD	PHF-1	0.2519	0.2519
Emory-Holdout	E19-141	E19-141_2_tau.svs	Amygdala	40	115535 x 92053	SVS	6	5	3	56	Caucasian	male	FTD	AD	PHF-1	0.2519	0.2519
Emory-Holdout	E19-141	E19-141_4_tau.svs	Temporal cortex	40	127487 x 77459	SVS	6	5	3	56	Caucasian	male	FTD	AD	PHF-1	0.2519	0.2519
Emory-Holdout	E19-141	E19-141_1_tau.svs	Posterior Hippocampus	40	113543 x 87094	SVS	6	5	3	56	Caucasian	male	FTD	AD	PHF-1	0.2519	0.2519
Emory-Holdout	E08-145	E08-145_2A_TAU.svs	Posterior Hippocampus	40	137447 x 85765	SVS	0	5	3	45	Caucasian	female	METASTATIC COLON CANCER	CONTROL	Accurate	0.2519	0.2519
Emory-Holdout	E08-145	E08-145_2B_TAU.svs	Amygdala	40	131472 x 91541	SVS	0	0	0	45	Caucasian	female	METASTATIC COLON CANCER	CONTROL	Accurate	0.2519	0.2519
Emory-Holdout	E08-145	E08-145_2D_TAU.svs	Temporal cortex	40	133463 x 91696	SVS	0	0	0	45	Caucasian	female	METASTATIC COLON CANCER	CONTROL	Accurate	0.2519	0.2519
Emory-Holdout	E08-145	E08-145_2F_TAU.svs	Occipital cortex	40	117527 x 87725	SVS	0	0	0	45	Caucasian	female	METASTATIC COLON CANCER	CONTROL	Accurate	0.2519	0.2519
Emory-Holdout	E18-92	E18-92_1_TAU.svs	Posterior Hippocampus	40	121511 x 87718	SVS	3	0	0	84	Caucasian	male	PD, PSP	LBD-NEOCORTICAL	PHF-1	0.2519	0.2519
Emory-Holdout	E18-92	E18-92_2_TAU.svs	Amygdala	40	109559 x 91264	SVS	3	4	2	84	Caucasian	male	PD, PSP	LBD-NEOCORTICAL	PHF-1	0.2519	0.2519
Emory-Holdout	E18-92	E18-92_4_TAU.svs	Temporal cortex	40	133463 x 90257	SVS	3	4	2	84	Caucasian	male	PD, PSP	LBD-NEOCORTICAL	PHF-1	0.2519	0.2519
Emory-Holdout	E18-92	E18-92_6_TAU.svs	Occipital cortex	40	107567 x 79741	SVS	3	4	2	84	Caucasian	male	PD, PSP	LBD-NEOCORTICAL	PHF-1	0.2519	0.2519
Emory-Holdout	E18-45	E18-45_1_TAU.svs	Posterior Hippocampus	40	103583 x 93037	SVS	4	4	2	79	Caucasian	male	MCI	MCI	PHF-1	0.2519	0.2519
Emory-Holdout	E18-45	E18-45_2_TAU.svs	Amygdala	40	105575 x 91433	SVS	4	1	1	79	Caucasian	male	MCI	MCI	PHF-1	0.2519	0.2519
Emory-Holdout	E18-45	E18-45_4_TAU.svs	Temporal cortex	40	105575 x 87432	SVS	4	1	1	79	Caucasian	male	MCI	MCI	PHF-1	0.2519	0.2519
Emory-Holdout	E18-45	E18-45_6_TAU.svs	Occipital cortex	40	107567 x 84545	SVS	4	1	1	79	Caucasian	male	MCI	MCI	PHF-1	0.2519	0.2519
Emory-Holdout	E18-27	E18-27_1_TAU.svs	Posterior Hippocampus	40	97607 x 85525	SVS	5	1	1	90+	Black / African American	female	AD	AD	PHF-1	0.2519	0.2519
Emory-Holdout	E18-27	E18-27_2_TAU.svs	Amygdala	40	103583 x 86315	SVS	5	5	3	90+	Black / African American	female	AD	AD	PHF-1	0.2519	0.2519
Emory-Holdout	E18-27	E18-27_4_TAU.svs	Temporal cortex	40	77687 x 93730	SVS	5	5	3	90+	Black / African American	female	AD	AD	PHF-1	0.2519	0.2519
Emory-Holdout	E18-27	E18-27_6_TAU.svs	Occipital cortex	40	101591 x 65503	SVS	5	5	3	90+	Black / African American	female	AD	AD	PHF-1	0.2519	0.2519
Emory-Holdout	E18-49	E18-49_1_TAU.svs	Posterior Hippocampus	40	119519 x 90606	SVS	6	5	3	81	Caucasian	female	AD	AD (FAMILY 1001)	PHF-1	0.2519	0.2519
Emory-Holdout	E18-49	E18-49_2_TAU.svs	Amygdala	40	93623 x 77046	SVS	6	5	3	81	Caucasian	female	AD	AD (FAMILY 1001)	PHF-1	0.2519	0.2519
Emory-Holdout	E18-49	E18-49_4_TAU.svs	Temporal cortex	40	89639 x 77055	SVS	6	5	3	81	Caucasian	female	AD	AD (FAMILY 1001)	PHF-1	0.2519	0.2519
Emory-Holdout	E18-49	E18-49_6_TAU.svs	Occipital cortex	40	93623 x 70003	SVS	6	5	3	81	Caucasian	female	AD	AD (FAMILY 1001)	PHF-1	0.2519	0.2519
Emory-Holdout	E18-37	E18-37_1_TAU.svs	Posterior Hippocampus	40	129479 x 90906	SVS	4	5	3	57	Caucasian	female	ALS	ALS (C9 EXPANSION)	PHF-1	0.2519	0.2519
Emory-Holdout	E18-37	E18-37_2_TAU.svs	Amygdala	40	99599 x 81197	SVS	4	3	2	57	Caucasian	female	ALS	ALS (C9 EXPANSION)	PHF-1	0.2519	0.2519
Emory-Holdout	E18-37	E18-37_4_TAU.svs	Temporal cortex	40	117527 x 84202	SVS	4	3	2	57	Caucasian	female	ALS	ALS (C9 EXPANSION)	PHF-1	0.2519	0.2519
Emory-Holdout	E18-37	E18-37_6_TAU.svs	Occipital cortex	40	111551 x 77651	SVS	4	3	2	57	Caucasian	female	ALS	ALS (C9 EXPANSION)	PHF-1	0.2519	0.2519
Emory-Holdout	E18-70	E18-70_2 Tau.svs	Amygdala	40	125495 x 86752	SVS	6	3	2	75	Caucasian	female	AD (FAMILIAL EOAD)	AD	PHF-1	0.2519	0.2519
Emory-Holdout	E18-70	E18-70_1 Tau.svs	Posterior Hippocampus	40	99599 x 76876	SVS	6	4	3	75	Caucasian	female	AD (FAMILIAL EOAD)	AD	PHF-1	0.2519	0.2519
Emory-Holdout	E18-70	E18-70_6 Tau.svs	Occipital cortex	40	131472 x 90580	SVS	6	4	3	75	Caucasian	female	AD (FAMILIAL EOAD)	AD	PHF-1	0.2519	0.2519
Emory-Holdout	E18-70	E18-70_4 Tau.svs	Temporal cortex	40	133463 x 82092	SVS	6	4	3	75	Caucasian	female	AD (FAMILIAL EOAD)	AD	PHF-1	0.2519	0.2519
Emory-Holdout	E09-91	E09-91_1A_AT8.ndpi	Posterior Hippocampus	40	107136 x 96256	NDPI	2	4	3	67	Caucasian	male	FTD; CBD VS. PRION DISEASE	FTLD-TDP	AT8	0.226567279	0.227531286
Emory-Holdout	E09-91	E09-91_1B_AT8.ndpi	Amygdala	40	162688 x 92160	NDPI	2	1	1	67	Caucasian	male	FTD; CBD VS. PRION DISEASE	FTLD-TDP	AT8	0.226567279	0.227531286
Emory-Holdout	E09-91	E09-91_1D_AT8.ndpi	Temporal cortex	40	142848 x 107776	NDPI	2	1	1	67	Caucasian	male	FTD; CBD VS. PRION DISEASE	FTLD-TDP	AT8	0.226567279	0.227531286
Emory-Holdout	E09-91	E09-91_1F_tau.ndpi	Occipital cortex	40	150784 x 105984	NDPI	2	1	1	67	Caucasian	male	FTD; CBD VS. PRION DISEASE	FTLD-TDP	AT8	0.226567279	0.227531286
Emory-Holdout	E10-129	E10-129_1A_AT8.ndpi	Posterior Hippocampus	40	142848 x 107776	NDPI	0	1	1	46	Caucasian	female	ALS	ALS	AT8	0.226567279	0.227531286
Emory-Holdout	E10-129	E10-129_1B_AT8.ndpi	Amygdala	40	138880 x 108032	NDPI	0	2	1	46	Caucasian	female	ALS	ALS	AT8	0.226567279	0.227531286
Emory-Holdout	E10-129	E10-129_1F_AT8.ndpi	Occipital cortex	40	142848 x 94464	NDPI	0	2	1	46	Caucasian	female	ALS	ALS	AT8	0.226567279	0.227531286
Emory-Holdout	E10-129	E10-129_1D_AT8-drop.ndpi	Temporal cortex	40	158720 x 107776	NDPI	0	2	1	46	Caucasian	female	ALS	ALS	AT8	0.226567279	0.227531286
Emory-Holdout	E10-56	E10-56_1A_tau.ndpi	Posterior Hippocampus	40	107136 x 94464	NDPI	5	2	1	82	Black / African American	female	AD	AD	Accurate	0.226567279	0.227531286
Emory-Holdout	E10-56	E10-56_1B_tau.ndpi	Amygdala	40	115072 x 104960	NDPI	5	4	3	82	Black / African American	female	AD	AD	Accurate	0.226567279	0.227531286
Emory-Holdout	E10-56	E10-56_1D_tau.ndpi	Temporal cortex	40	166656 x 88576	NDPI	5	4	3	82	Black / African American	female	AD	AD	Accurate	0.226567279	0.227531286
Emory-Holdout	E10-56	E10-56_1F_tau.ndpi	Occipital cortex	40	142848 x 102144	NDPI	5	4	3	82	Black / African American	female	AD	AD	Accurate	0.226567279	0.227531286
Emory-Holdout	E10-63	E10-63_1A_tau.ndpi	Posterior Hippocampus	40	115072 x 97024	NDPI	6	4	3	81	Caucasian	female	AD	AD	Accurate	0.226567279	0.227531286
Emory-Holdout	E10-63	E10-63_1B_tau.ndpi	Amygdala	40	95232 x 96512	NDPI	6	5	3	81	Caucasian	female	AD	AD	Accurate	0.226567279	0.227531286
Emory-Holdout	E10-63	E10-63_1D_tau.ndpi	Temporal cortex	40	150784 x 79872	NDPI	6	5	3	81	Caucasian	female	AD	AD	Accurate	0.226567279	0.227531286
Emory-Holdout	E10-63	E10-63_1F_tau.ndpi	Occipital cortex	40	158720 x 96256	NDPI	6	5	3	81	Caucasian	female	AD	AD	Accurate	0.226567279	0.227531286
Emory-Holdout	E10-48	E10-48_1A_tau.ndpi	Posterior Hippocampus	40	146816 x 102144	NDPI	4	5	3	90+	Caucasian	female	PROBABLE TAUOPATHY - CBD OR PSP	FTLD-TAU (PSP)	Accurate	0.226567279	0.227531286
Emory-Holdout	E10-48	E10-48_1B_tau.ndpi	Amygdala	40	123008 x 97536	NDPI	4	4	2	90+	Caucasian	female	PROBABLE TAUOPATHY - CBD OR PSP	FTLD-TAU (PSP)	Accurate	0.226567279	0.227531286
Emory-Holdout	E10-48	E10-48_1D_tau.ndpi	Temporal cortex	40	162688 x 107008	NDPI	4	4	2	90+	Caucasian	female	PROBABLE TAUOPATHY - CBD OR PSP	FTLD-TAU (PSP)	Accurate	0.226567279	0.227531286
Emory-Holdout	E10-48	E10-48_1F_tau.ndpi	Occipital cortex	40	126976 x 87552	NDPI	4	4	2	90+	Caucasian	female	PROBABLE TAUOPATHY - CBD OR PSP	FTLD-TAU (PSP)	Accurate	0.226567279	0.227531286
Emory-Holdout	E10-150	E10-150_1A_AT8.ndpi	Posterior Hippocampus	40	170624 x 107264	NDPI	2	4	2	56	Caucasian	female	ALS	ALS	AT8	0.226567279	0.227531286
Emory-Holdout	E10-150	E10-150_1B_AT8.ndpi	Amygdala	40	158720 x 105472	NDPI	2	2	1	56	Caucasian	female	ALS	ALS	AT8	0.226567279	0.227531286
Emory-Holdout	E10-150	E10-150_1D_AT8.ndpi	Temporal cortex	40	154752 x 107520	NDPI	2	2	1	56	Caucasian	female	ALS	ALS	AT8	0.226567279	0.227531286
Emory-Holdout	E10-150	E10-150_1F_AT8.ndpi	Occipital cortex	40	142848 x 91648	NDPI	2	2	1	56	Caucasian	female	ALS	ALS	AT8	0.226567279	0.227531286
Emory-Holdout	E10-137	E10-137_1A_AT8.ndpi	Posterior Hippocampus	40	115072 x 78336	NDPI	6	2	1	89	Caucasian	female	AD	AD	AT8	0.226567279	0.227531286
Emory-Holdout	E10-137	E10-137_1F_AT8.ndpi	Occipital cortex	40	126976 x 95744	NDPI	6	5	3	89	Caucasian	female	AD	AD	AT8	0.226567279	0.227531286
Emory-Holdout	E10-137	E10-137_1B_AT8-drop.ndpi	Amygdala	40	107136 x 73728	NDPI	6	5	3	89	Caucasian	female	AD	AD	AT8	0.226567279	0.227531286
Emory-Holdout	E10-137	E10-137_1D_AT8-drop.ndpi	Temporal cortex	40	142848 x 81408	NDPI	6	5	3	89	Caucasian	female	AD	AD	AT8	0.226567279	0.227531286
Emory-Holdout	E10-110	E10-110_1A_AT8.ndpi	Posterior Hippocampus	40	111104 x 93184	NDPI	6	5	3	47	Black / African American	male	AD	AD (PS1 M146V))	AT8	0.226567279	0.227531286
Emory-Holdout	E10-110	E10-110_1B_AT8.ndpi	Amygdala	40	119040 x 100608	NDPI	6	5	3	47	Black / African American	male	AD	AD (PS1 M146V))	AT8	0.226567279	0.227531286
Emory-Holdout	E10-110	E10-110_1D_AT8.ndpi	Temporal cortex	40	134912 x 72960	NDPI	6	5	3	47	Black / African American	male	AD	AD (PS1 M146V))	AT8	0.226567279	0.227531286
Emory-Holdout	E10-110	E10-110_1F_AT8.ndpi	Occipital cortex	40	107136 x 94976	NDPI	6	5	3	47	Black / African American	male	AD	AD (PS1 M146V))	AT8	0.226567279	0.227531286
Emory-Holdout	E11-20	E11-20_1A_tau_4T8.ndpi	Posterior Hippocampus	40	150784 x 101120	NDPI	1	5	3	48	unknown	male	ALS	ALS	AT8	0.226567279	0.227531286
Emory-Holdout	E11-20	E11-20_1B_tau-4T8.ndpi	Amygdala	40	154752 x 103936	NDPI	1	0	0	48	unknown	male	ALS	ALS	AT8	0.226567279	0.227531286
Emory-Holdout	E11-20	E11-20_1D_tau-4T8.ndpi	Temporal cortex	40	150784 x 107776	NDPI	1	0	0	48	unknown	male	ALS	ALS	AT8	0.226567279	0.227531286
Emory-Holdout	E11-20	E11-20_1F_tau-4T8.ndpi	Occipital cortex	40	134912 x 91648	NDPI	1	0	0	48	unknown	male	ALS	ALS	AT8	0.226567279	0.227531286
Emory-Holdout	E11-59	E11-59_1A_tau.ndpi	Posterior Hippocampus	40	142848 x 107776	NDPI	1	0	0	62	Caucasian	female	ALS	ALS	AT8	0.226567279	0.227531286
Emory-Holdout	E11-59	E11-59_1B_tau.ndpi	Amygdala	40	126976 x 95232	NDPI	1	0	0	62	Caucasian	female	ALS	ALS	AT8	0.226567279	0.227531286
Emory-Holdout	E11-59	E11-59_1D_tau.ndpi	Temporal cortex	40	142848 x 101120	NDPI	1	0	0	62	Caucasian	female	ALS	ALS	AT8	0.226567279	0.227531286
Emory-Holdout	E11-59	E11-59_1F_tau.ndpi	Occipital cortex	40	142848 x 106240	NDPI	1	0	0	62	Caucasian	female	ALS	ALS	AT8	0.226567279	0.227531286
Emory-Holdout	E20-18	E20-18_6_TAU.svs	Occipital cortex	40	129479 x 89306	SVS	1	0	0	72	Caucasian	male	CONTROL; BILIARY ADENOCARCINOMA	CONTROL	PHF-1	0.2519	0.2519
Emory-Holdout	E20-18	E20-18_4_TAU.svs	Temporal cortex	40	109559 x 93668	SVS	1	0	0	72	Caucasian	male	CONTROL; BILIARY ADENOCARCINOMA	CONTROL	PHF-1	0.2519	0.2519
Emory-Holdout	E20-18	E20-18_2_TAU.svs	Amygdala	40	115535 x 94296	SVS	1	0	0	72	Caucasian	male	CONTROL; BILIARY ADENOCARCINOMA	CONTROL	PHF-1	0.2519	0.2519
Emory-Holdout	E20-18	E20-18_1_TAU.svs	Posterior Hippocampus	40	97607 x 78481	SVS	1	0	0	72	Caucasian	male	CONTROL; BILIARY ADENOCARCINOMA	CONTROL	PHF-1	0.2519	0.2519
Emory-Holdout	E20-106	E20-106_6 Tau.svs	Occipital cortex	40	111551 x 73810	SVS	6	0	0	73	Caucasian	female	AD	AD - ADNI	PHF-1	0.2519	0.2519
Emory-Holdout	E20-106	E20-106_2 Tau.svs	Amygdala	40	107567 x 93352	SVS	6	5	3	73	Caucasian	female	AD	AD - ADNI	PHF-1	0.2519	0.2519
Emory-Holdout	E20-106	E20-106_1 Tau.svs	Posterior Hippocampus	40	97607 x 87605	SVS	6	5	3	73	Caucasian	female	AD	AD - ADNI	PHF-1	0.2519	0.2519
Emory-Holdout	E20-106	E20-106_4 Tau.svs	Temporal cortex	40	127487 x 93633	SVS	6	5	3	73	Caucasian	female	AD	AD - ADNI	PHF-1	0.2519	0.2519
Emory-Holdout	E20-98	E20-98_1 TAU.svs	Posterior Hippocampus	40	85656 x 93395	SVS	6	5	3	90+	Caucasian	female	AD	AD	PHF-1	0.2519	0.2519
Emory-Holdout	E20-98	E20-98_2 TAU.svs	Amygdala	40	113543 x 86932	SVS	6	5	3	90+	Caucasian	female	AD	AD	PHF-1	0.2519	0.2519
Emory-Holdout	E20-98	E20-98_4 TAU.svs	Temporal cortex	40	139440 x 66226	SVS	6	5	3	90+	Caucasian	female	AD	AD	PHF-1	0.2519	0.2519
Emory-Holdout	E20-98	E20-98_6 TAU.svs	Occipital cortex	40	139440 x 83680	SVS	6	5	3	90+	Caucasian	female	AD	AD	PHF-1	0.2519	0.2519
Emory-Holdout	E20-55	E20-55_1 TAU.svs	Posterior Hippocampus	40	115535 x 93015	SVS	6	5	3	78	Caucasian	male	AD	AD	PHF-1	0.2519	0.2519
Emory-Holdout	E20-55	E20-55_2 TAU.svs	Amygdala	40	103583 x 94317	SVS	6	5	3	78	Caucasian	male	AD	AD	PHF-1	0.2519	0.2519
Emory-Holdout	E20-55	E20-55_6 TAU.svs	Occipital cortex	40	109559 x 93828	SVS	6	5	3	78	Caucasian	male	AD	AD	PHF-1	0.2519	0.2519
Emory-Holdout	E20-55	E20-55_4 TAU.svs	Temporal cortex	40	129479 x 76014	SVS	6	5	3	78	Caucasian	male	AD	AD	PHF-1	0.2519	0.2519
Emory-Holdout	E20-56	E20-56_1 TAU.svs	Posterior Hippocampus	40	105575 x 84707	SVS	6	5	3	90+	Caucasian	female	AD	AD	PHF-1	0.2519	0.2519
Emory-Holdout	E20-56	E20-56_6 TAU.svs	Occipital cortex	40	113543 x 76685	SVS	6	5	3	90+	Caucasian	female	AD	AD	PHF-1	0.2519	0.2519
Emory-Holdout	E20-56	E20-56_4 TAU.svs	Temporal cortex	40	125495 x 84988	SVS	6	5	3	90+	Caucasian	female	AD	AD	PHF-1	0.2519	0.2519
Emory-Holdout	E20-56	E20-56_2 TAU.svs	Amygdala	40	97607 x 76079	SVS	6	5	3	90+	Caucasian	female	AD	AD	PHF-1	0.2519	0.2519
Emory-Holdout	E20-63	E20-63_1 TAU.svs	Posterior Hippocampus	40	99599 x 94328	SVS	4	5	3	90+	Caucasian	male	CONTROL	CONTROL/AYMPTOMATIC AD	PHF-1	0.2519	0.2519
Emory-Holdout	E20-63	E20-63_2 TAU.svs	Amygdala	40	105575 x 90631	SVS	4	4	2	90+	Caucasian	male	CONTROL	CONTROL/AYMPTOMATIC AD	PHF-1	0.2519	0.2519
Emory-Holdout	E20-63	E20-63_4 TAU.svs	Temporal cortex	40	113543 x 81651	SVS	4	4	2	90+	Caucasian	male	CONTROL	CONTROL/AYMPTOMATIC AD	PHF-1	0.2519	0.2519
Emory-Holdout	E20-63	E20-63_6 TAU.svs	Occipital cortex	40	101591 x 89679	SVS	4	4	2	90+	Caucasian	male	CONTROL	CONTROL/AYMPTOMATIC AD	PHF-1	0.2519	0.2519
Emory-Holdout	E20-71	E20-71_1 TAU.svs	Posterior Hippocampus	40	105575 x 67576	SVS	3	4	2	63	Caucasian	female	ALS	ALS (C9 EXPANSION)	PHF-1	0.2519	0.2519
Emory-Holdout	E20-71	E20-71_2 TAU.svs	Amygdala	40	121511 x 84356	SVS	3	2	1	63	Caucasian	female	ALS	ALS (C9 EXPANSION)	PHF-1	0.2519	0.2519
Emory-Holdout	E20-71	E20-71_4 TAU.svs	Temporal cortex	40	127487 x 83064	SVS	3	2	1	63	Caucasian	female	ALS	ALS (C9 EXPANSION)	PHF-1	0.2519	0.2519
Emory-Holdout	E20-71	E20-71_6 TAU.svs	Occipital cortex	40	115535 x 78124	SVS	3	2	1	63	Caucasian	female	ALS	ALS (C9 EXPANSION)	PHF-1	0.2519	0.2519
Emory-Holdout	E20-72	E20-72_6 TAU.svs	Occipital cortex	40	93623 x 77047	SVS	3	2	1	74	Caucasian	female	ALS	ALS (C9 EXPANSION)	PHF-1	0.2519	0.2519
Emory-Holdout	E20-72	E20-72_2 TAU.svs	Amygdala	40	83663 x 89875	SVS	3	4	2	74	Caucasian	female	ALS	ALS (C9 EXPANSION)	PHF-1	0.2519	0.2519
Emory-Holdout	E20-72	E20-72_4 TAU.svs	Temporal cortex	40	105575 x 83910	SVS	3	4	2	74	Caucasian	female	ALS	ALS (C9 EXPANSION)	PHF-1	0.2519	0.2519
Emory-Holdout	E20-72	E20-72_1 TAU.svs	Posterior Hippocampus	40	95615 x 77682	SVS	3	4	2	74	Caucasian	female	ALS	ALS (C9 EXPANSION)	PHF-1	0.2519	0.2519
Emory-Holdout	E20-73	E20-73_1 TAU.svs	Posterior Hippocampus	40	111551 x 79892	SVS	3	4	2	59	Caucasian	male	ALS+FTD	ALS (C9 EXPANSION)	PHF-1	0.2519	0.2519
Emory-Holdout	E20-73	E20-73_2 TAU.svs	Amygdala	40	67727 x 86864	SVS	3	2	1	59	Caucasian	male	ALS+FTD	ALS (C9 EXPANSION)	PHF-1	0.2519	0.2519
Emory-Holdout	E20-73	E20-73_4 TAU.svs	Temporal cortex	40	117527 x 80039	SVS	3	2	1	59	Caucasian	male	ALS+FTD	ALS (C9 EXPANSION)	PHF-1	0.2519	0.2519
Emory-Holdout	E20-73	E20-73_6 TAU.svs	Occipital cortex	40	91631 x 87140	SVS	3	2	1	59	Caucasian	male	ALS+FTD	ALS (C9 EXPANSION)	PHF-1	0.2519	0.2519
Emory-Holdout	E20-69	E20-69_4_TAU.svs	Temporal cortex	40	129479 x 93629	SVS	0	2	1	31	unknown	female	ALS	ALS (FUS MUTATION)	PHF-1	0.2519	0.2519
Emory-Holdout	E20-69	E20-69_6_TAU.svs	Occipital cortex	40	103583 x 93678	SVS	0	0	0	31	unknown	female	ALS	ALS (FUS MUTATION)	PHF-1	0.2519	0.2519
Emory-Holdout	E20-69	E20-69_1_TAU.svs	Posterior Hippocampus	40	111551 x 88379	SVS	0	0	0	31	unknown	female	ALS	ALS (FUS MUTATION)	PHF-1	0.2519	0.2519
Emory-Holdout	E20-69	E20-69_2_TAU.svs	Amygdala	40	87647 x 91149	SVS	0	0	0	31	unknown	female	ALS	ALS (FUS MUTATION)	PHF-1	0.2519	0.2519
Emory-Holdout	E20-139	E20-139_1_TAU.svs	Posterior Hippocampus	40	129479 x 94267	SVS	6	0	0	61	Black / African American	male	AD	AD	PHF-1	0.2519	0.2519
Emory-Holdout	E20-139	E20-139_2_TAU.svs	Amygdala	40	109559 x 93827	SVS	6	5	3	61	Black / African American	male	AD	AD	PHF-1	0.2519	0.2519
Emory-Holdout	E20-139	E20-139_4_TAU.svs	Temporal cortex	40	129479 x 81140	SVS	6	5	3	61	Black / African American	male	AD	AD	PHF-1	0.2519	0.2519
Emory-Holdout	E20-139	E20-139_6_TAU.svs	Occipital cortex	40	105575 x 89510	SVS	6	5	3	61	Black / African American	male	AD	AD	PHF-1	0.2519	0.2519
Emory-Holdout	E20-126	E20-126_1 Tau.svs	Posterior Hippocampus	40	93623 x 93539	SVS	6	5	3	72	Caucasian	female	FTD	FTLD-TAU (CBD)	PHF-1	0.2519	0.2519
Emory-Holdout	E20-126	E20-126_2 Tau.svs	Amygdala	40	107567 x 90949	SVS	6	5		72	Caucasian	female	FTD	FTLD-TAU (CBD)	PHF-1	0.2519	0.2519
Emory-Holdout	E20-126	E20-126_4 Tau.svs	Temporal cortex	40	133463 x 87375	SVS	6	5		72	Caucasian	female	FTD	FTLD-TAU (CBD)	PHF-1	0.2519	0.2519
Emory-Holdout	E20-126	E20-126_6 Tau.svs	Occipital cortex	40	111551 x 84377	SVS	6	5		72	Caucasian	female	FTD	FTLD-TAU (CBD)	PHF-1	0.2519	0.2519
Emory-Holdout	E20-175	A20-175_1_TAU.svs	Posterior Hippocampus	40	93623 x 90495	SVS	6	5		58	Caucasian	female	AD	AD	PHF-1	0.2519	0.2519
Emory-Holdout	E20-175	A20-175_2_TAU.svs	Amygdala	40	111551 x 90301	SVS	6	5	3	58	Caucasian	female	AD	AD	PHF-1	0.2519	0.2519
Emory-Holdout	E20-175	A20-175_4_TAU.svs	Temporal cortex	40	105575 x 89032	SVS	6	5	3	58	Caucasian	female	AD	AD	PHF-1	0.2519	0.2519
Emory-Holdout	E20-175	A20-175_6_TAU.svs	Occipital cortex	40	105575 x 81345	SVS	6	5	3	58	Caucasian	female	AD	AD	PHF-1	0.2519	0.2519
Emory-Holdout	E20-127	E20-127_1 Tau.svs	Posterior Hippocampus	40	129479 x 92344	SVS	4	5	3	90+	Caucasian	female	DLB/PD	FTLD-TAU (PSP)	PHF-1	0.2519	0.2519
Emory-Holdout	E20-127	E20-127_2 Tau.svs	Amygdala	40	109559 x 92387	SVS	4	4		90+	Caucasian	female	DLB/PD	FTLD-TAU (PSP)	PHF-1	0.2519	0.2519
Emory-Holdout	E20-127	E20-127_4 Tau.svs	Temporal cortex	40	99599 x 85360	SVS	4	4		90+	Caucasian	female	DLB/PD	FTLD-TAU (PSP)	PHF-1	0.2519	0.2519
Emory-Holdout	E20-127	E20-127_6 Tau.svs	Occipital cortex	40	91631 x 92580	SVS	4	4		90+	Caucasian	female	DLB/PD	FTLD-TAU (PSP)	PHF-1	0.2519	0.2519
Emory-Holdout	E20-174	A20-174_1_TAU.svs	Posterior Hippocampus	40	107567 x 90470	SVS	6	4		66	unknown	male	AD	AD	PHF-1	0.2519	0.2519
Emory-Holdout	E20-174	A20-174_2_TAU.svs	Amygdala	40	105575 x 78462	SVS	6	5	3	66	unknown	male	AD	AD	PHF-1	0.2519	0.2519
Emory-Holdout	E20-174	A20-174_4_TAU.svs	Temporal cortex	40	119519 x 77476	SVS	6	5	3	66	unknown	male	AD	AD	PHF-1	0.2519	0.2519
Emory-Holdout	E20-174	A20-174_6_TAU.svs	Occipital cortex	40	109559 x 75414	SVS	6	5	3	66	unknown	male	AD	AD	PHF-1	0.2519	0.2519
Emory-Holdout	E20-138	E20-138_1_TAU.svs	Posterior Hippocampus	40	89639 x 80578	SVS	6	5	3	87	Caucasian	male	AD	AD	PHF-1	0.2519	0.2519
Emory-Holdout	E20-138	E20-138_2_TAU.svs	Amygdala	40	91631 x 84257	SVS	6	5	3	87	Caucasian	male	AD	AD	PHF-1	0.2519	0.2519
Emory-Holdout	E20-138	E20-138_4_TAU.svs	Temporal cortex	40	131472 x 73768	SVS	6	5	3	87	Caucasian	male	AD	AD	PHF-1	0.2519	0.2519
Emory-Holdout	E20-138	E20-138_6_TAU.svs	Occipital cortex	40	109559 x 94309	SVS	6	5	3	87	Caucasian	male	AD	AD	PHF-1	0.2519	0.2519
Emory-Holdout	E21-84	A21-84_TAU_1.svs	Posterior Hippocampus	40	143423 x 90396	SVS	0	5	3	52	Caucasian	female	ADULT-ONSET LEUKOENCEPHELOPATHY WITH AXONAL SPHEROIDS AND PIGMENTED GLIA	ADULT ONSET LEUKOENCEPHALOPATHY WITH AXONAL SPHEROIDS AND PIGMENTED GLIA (ALSP; CSF1R MUTATION)	PHF-1	0.2519	0.2519
Emory-Holdout	E21-84	A21-84_TAU_2.svs	Amygdala	40	123503 x 90595	SVS	0	0	0	52	Caucasian	female	ADULT-ONSET LEUKOENCEPHELOPATHY WITH AXONAL SPHEROIDS AND PIGMENTED GLIA	ADULT ONSET LEUKOENCEPHALOPATHY WITH AXONAL SPHEROIDS AND PIGMENTED GLIA (ALSP; CSF1R MUTATION)	PHF-1	0.2519	0.2519
Emory-Holdout	E21-84	A21-84_TAU_4.svs	Temporal cortex	40	125495 x 90433	SVS	0	0	0	52	Caucasian	female	ADULT-ONSET LEUKOENCEPHELOPATHY WITH AXONAL SPHEROIDS AND PIGMENTED GLIA	ADULT ONSET LEUKOENCEPHALOPATHY WITH AXONAL SPHEROIDS AND PIGMENTED GLIA (ALSP; CSF1R MUTATION)	PHF-1	0.2519	0.2519
Emory-Holdout	E21-84	A21-84_TAU_6.svs	Occipital cortex	40	105575 x 87112	SVS	0	0	0	52	Caucasian	female	ADULT-ONSET LEUKOENCEPHELOPATHY WITH AXONAL SPHEROIDS AND PIGMENTED GLIA	ADULT ONSET LEUKOENCEPHALOPATHY WITH AXONAL SPHEROIDS AND PIGMENTED GLIA (ALSP; CSF1R MUTATION)	PHF-1	0.2519	0.2519
Emory-Holdout	E21-110	E21-110_TAU_1.svs	Posterior Hippocampus	40	103583 x 75586	SVS	6	0	0	77	Caucasian	female	AD	AD	PHF-1	0.2519	0.2519
Emory-Holdout	E21-110	E21-110_TAU_2.svs	Amygdala	40	95615 x 90651	SVS	6	5	3	77	Caucasian	female	AD	AD	PHF-1	0.2519	0.2519
Emory-Holdout	E21-110	E21-110_TAU_4.svs	Temporal cortex	40	109559 x 70931	SVS	6	5	3	77	Caucasian	female	AD	AD	PHF-1	0.2519	0.2519
Emory-Holdout	E21-110	E21-110_TAU_6.svs	Occipital cortex	40	89639 x 78977	SVS	6	5	3	77	Caucasian	female	AD	AD	PHF-1	0.2519	0.2519
Emory-Holdout	E21-115	E21-115_TAU_1.svs	Posterior Hippocampus	40	109559 x 90623	SVS	1	5	3	49	Caucasian	female	ALS	ALS (C9 EXPANSION)	PHF-1	0.2519	0.2519
Emory-Holdout	E21-115	E21-115_TAU_2.svs	Amygdala	40	107567 x 85026	SVS	1	0	0	49	Caucasian	female	ALS	ALS (C9 EXPANSION)	PHF-1	0.2519	0.2519
Emory-Holdout	E21-115	E21-115_TAU_4.svs	Temporal cortex	40	113543 x 90456	SVS	1	0	0	49	Caucasian	female	ALS	ALS (C9 EXPANSION)	PHF-1	0.2519	0.2519
Emory-Holdout	E21-115	E21-115_TAU_6.svs	Occipital cortex	40	111551 x 82457	SVS	1	0	0	49	Caucasian	female	ALS	ALS (C9 EXPANSION)	PHF-1	0.2519	0.2519
Emory-Holdout	E21-99	E21-99_TAU_1.svs	Posterior Hippocampus	40	105575 x 80226	SVS	4	0	0	90+	Caucasian	female	NORMAL CONTROL	CONTROL	PHF-1	0.2519	0.2519
Emory-Holdout	E21-99	E21-99_TAU_2.svs	Amygdala	40	87647 x 81701	SVS	4	0	0	90+	Caucasian	female	NORMAL CONTROL	CONTROL	PHF-1	0.2519	0.2519
Emory-Holdout	E21-99	E21-99_TAU_22.svs	Posterior Hippocampus	40	73703 x 75167	SVS	4	0	0	90+	Caucasian	female	NORMAL CONTROL	CONTROL	PHF-1	0.2519	0.2519
Emory-Holdout	E21-99	E21-99_TAU_4.svs	Temporal cortex	40	117527 x 72677	SVS	4	0	0	90+	Caucasian	female	NORMAL CONTROL	CONTROL	PHF-1	0.2519	0.2519
Emory-Holdout	E21-99	E21-99_TAU_6.svs	Occipital cortex	40	111551 x 71726	SVS	4	0	0	90+	Caucasian	female	NORMAL CONTROL	CONTROL	PHF-1	0.2519	0.2519
Emory-Holdout	E21-17	A21-17_4_TAU.svs	Temporal cortex	40	121511 x 84678	SVS	6	0	0	81	Black / African American	female	AD	AD	PHF-1	0.2519	0.2519
Emory-Holdout	E21-17	A21-17_2_TAU.svs	Amygdala	40	131472 x 90420	SVS	6	4	3	81	Black / African American	female	AD	AD	PHF-1	0.2519	0.2519
Emory-Holdout	E21-17	A21-17_6_TAU.svs	Occipital cortex	40	109559 x 77977	SVS	6	4	3	81	Black / African American	female	AD	AD	PHF-1	0.2519	0.2519
Emory-Holdout	E21-17	A21-17_1_TAU.svs	Posterior Hippocampus	40	107567 x 85664	SVS	6	4	3	81	Black / African American	female	AD	AD	PHF-1	0.2519	0.2519
Emory-Holdout	E21-24	A21-24_6_TAU.svs	Occipital cortex	40	109559 x 84700	SVS	3	4	3	78	Caucasian	male	MSA VS. PD VS. DLB	LBD-NEOCORTICAL	PHF-1	0.2519	0.2519
Emory-Holdout	E21-24	A21-24_1_TAU.svs	Posterior Hippocampus	40	125495 x 77464	SVS	3	4	2	78	Caucasian	male	MSA VS. PD VS. DLB	LBD-NEOCORTICAL	PHF-1	0.2519	0.2519
Emory-Holdout	E21-24	A21-24_4_TAU.svs	Temporal cortex	40	115535 x 85327	SVS	3	4	2	78	Caucasian	male	MSA VS. PD VS. DLB	LBD-NEOCORTICAL	PHF-1	0.2519	0.2519
Emory-Holdout	E21-24	A21-24_2_TAU.svs	Amygdala	40	105575 x 81668	SVS	3	4	2	78	Caucasian	male	MSA VS. PD VS. DLB	LBD-NEOCORTICAL	PHF-1	0.2519	0.2519
Emory-Holdout	E21-29	A21-29_2_TAU.svs	Amygdala	40	103583 x 89355	SVS	2	4	2	72	Caucasian	female	VASCULAR DEMENTIA	VASCULAR DEMENTIA	PHF-1	0.2519	0.2519
Emory-Holdout	E21-29	A21-29_6_TAU.svs	Occipital cortex	40	97607 x 81522	SVS	2	5	1	72	Caucasian	female	VASCULAR DEMENTIA	VASCULAR DEMENTIA	PHF-1	0.2519	0.2519
Emory-Holdout	E21-29	A21-29_4_TAU.svs	Temporal cortex	40	119519 x 88205	SVS	2	5	1	72	Caucasian	female	VASCULAR DEMENTIA	VASCULAR DEMENTIA	PHF-1	0.2519	0.2519
Emory-Holdout	E21-29	A21-29_1_TAU.svs	Posterior Hippocampus	40	133463 x 90575	SVS	2	5	1	72	Caucasian	female	VASCULAR DEMENTIA	VASCULAR DEMENTIA	PHF-1	0.2519	0.2519
Emory-Holdout	E17-54	E17-54_1_tau.svs	Posterior Hippocampus	40	97607 x 72717	SVS	6	5	1	88	Caucasian	female	AD	AD	PHF-1	0.2519	0.2519
Emory-Holdout	E17-54	E17-54_2_tau.svs	Amygdala	40	97607 x 85045	SVS	6	5	3	88	Caucasian	female	AD	AD	PHF-1	0.2519	0.2519
Emory-Holdout	E17-54	E17-54_4_tau.svs	Temporal cortex	40	93623 x 80411	SVS	6	5	3	88	Caucasian	female	AD	AD	PHF-1	0.2519	0.2519
Emory-Holdout	E17-54	E17-54_6_tau.svs	Occipital cortex	40	93623 x 77849	SVS	6	5	3	88	Caucasian	female	AD	AD	PHF-1	0.2519	0.2519
Emory-Holdout	E17-39	E17-39_6_tau.svs	Occipital cortex	40	109559 x 82779	SVS	3	5	3	44	unknown	male	ALS; STEM CELL TRANSPLANT	ALS (STEM CELL PATIENT)	PHF-1	0.2519	0.2519
Emory-Holdout	E17-39	E17-39_4_tau.svs	Temporal cortex	40	101591 x 84236	SVS	3	0	0	44	unknown	male	ALS; STEM CELL TRANSPLANT	ALS (STEM CELL PATIENT)	PHF-1	0.2519	0.2519
Emory-Holdout	E17-39	E17-39_2_tau.svs	Amygdala	40	133463 x 89778	SVS	3	0	0	44	unknown	male	ALS; STEM CELL TRANSPLANT	ALS (STEM CELL PATIENT)	PHF-1	0.2519	0.2519
Emory-Holdout	E17-39	E17-39_1_tau.svs	Posterior Hippocampus	40	107567 x 78300	SVS	3	0	0	44	unknown	male	ALS; STEM CELL TRANSPLANT	ALS (STEM CELL PATIENT)	PHF-1	0.2519	0.2519
Emory-Holdout	E17-150	E17-150_1_TAU.svs	Posterior Hippocampus	40	101591 x 85996	SVS	6	0	0	76	Caucasian	male	AD	AD	PHF-1	0.2519	0.2519
Emory-Holdout	E17-150	E17-150_2_TAU.svs	Amygdala	40	91631 x 85696	SVS	6	5	3	76	Caucasian	male	AD	AD	PHF-1	0.2519	0.2519
Emory-Holdout	E17-150	E17-150_4_TAU.svs	Temporal cortex	40	115535 x 88849	SVS	6	5	3	76	Caucasian	male	AD	AD	PHF-1	0.2519	0.2519
Emory-Holdout	E17-150	E17-150_6_TAU.svs	Occipital cortex	40	101591 x 85678	SVS	6	5	3	76	Caucasian	male	AD	AD	PHF-1	0.2519	0.2519
Emory-Holdout	E16-114	E16-114_1_tau.svs	Posterior Hippocampus	40	95615 x 78324	SVS	5	5	3	90+	Caucasian	female	AD; VASCULAR DEMENTIA	AD	PHF-1	0.2519	0.2519
Emory-Holdout	E16-114	E16-114_6_tau.svs	Occipital cortex	40	125495 x 76503	SVS	5	5	3	90+	Caucasian	female	AD; VASCULAR DEMENTIA	AD	PHF-1	0.2519	0.2519
Emory-Holdout	E16-114	E16-114_2_tau.svs	Amygdala	40	91631 x 77371	SVS	5	5	3	90+	Caucasian	female	AD; VASCULAR DEMENTIA	AD	PHF-1	0.2519	0.2519
Emory-Holdout	E16-114	E16-114_4_tau.svs	Temporal cortex	40	135455 x 91213	SVS	5	5	3	90+	Caucasian	female	AD; VASCULAR DEMENTIA	AD	PHF-1	0.2519	0.2519
Emory-Holdout	E16-16	E16-16_4_tau.svs	Temporal cortex	40	105575 x 75901	SVS	1	5	3	61	Caucasian	female	FTD (GRN MUTATION)	FTLD-TDP (GRN MUTATION)	PHF-1	0.2519	0.2519
Emory-Holdout	E16-16	E16-16_1_tau.svs	Posterior Hippocampus	40	133463 x 83053	SVS	1	2	1	61	Caucasian	female	FTD (GRN MUTATION)	FTLD-TDP (GRN MUTATION)	PHF-1	0.2519	0.2519
Emory-Holdout	E16-16	E16-16_6_tau.svs	Occipital cortex	40	115535 x 72361	SVS	1	2	1	61	Caucasian	female	FTD (GRN MUTATION)	FTLD-TDP (GRN MUTATION)	PHF-1	0.2519	0.2519
Emory-Holdout	E16-16	E16-16_2_tau.svs	Amygdala	40	119519 x 89485	SVS	1	2	1	61	Caucasian	female	FTD (GRN MUTATION)	FTLD-TDP (GRN MUTATION)	PHF-1	0.2519	0.2519
Emory-Holdout	E16-123	E16-123_6_tau.svs	Occipital cortex	40	105575 x 78303	SVS	5	2	1	83	Caucasian	female	VASCULAR DEMENTIA; AD	AD	PHF-1	0.2519	0.2519
Emory-Holdout	E16-123	E16-123_4_tau.svs	Temporal cortex	40	151392 x 76292	SVS	5	4	3	83	Caucasian	female	VASCULAR DEMENTIA; AD	AD	PHF-1	0.2519	0.2519
Emory-Holdout	E16-123	E16-123_2_tau.svs	Amygdala	40	101591 x 79914	SVS	5	4	3	83	Caucasian	female	VASCULAR DEMENTIA; AD	AD	PHF-1	0.2519	0.2519
Emory-Holdout	E16-123	E16-123_1_tau.svs	Posterior Hippocampus	40	113543 x 85173	SVS	5	4	3	83	Caucasian	female	VASCULAR DEMENTIA; AD	AD	PHF-1	0.2519	0.2519
Emory-Holdout	E15-125	E15-125_1_tau.svs	Posterior Hippocampus	40	123503 x 91556	SVS	2	4	3	90+	Caucasian	male	AD; B12 DEFICIENCY; PROSTATE CANCER	MICROINFARCTS-PUTAMEN,SUBACUTE;PR,ACUTE	PHF-1	0.2519	0.2519
Emory-Holdout	E15-125	E15-125_6_tau-001.svs	Occipital cortex	40	121511 x 84038	SVS	2	0	0	90+	Caucasian	male	AD; B12 DEFICIENCY; PROSTATE CANCER	MICROINFARCTS-PUTAMEN,SUBACUTE;PR,ACUTE	PHF-1	0.2519	0.2519
Emory-Holdout	E15-125	E15-125_2_tau.svs	Amygdala	40	117527 x 84685	SVS	2	0	0	90+	Caucasian	male	AD; B12 DEFICIENCY; PROSTATE CANCER	MICROINFARCTS-PUTAMEN,SUBACUTE;PR,ACUTE	PHF-1	0.2519	0.2519
Emory-Holdout	E15-125	E15-125_4_tau.svs	Temporal cortex	40	141432 x 89761	SVS	2	0	0	90+	Caucasian	male	AD; B12 DEFICIENCY; PROSTATE CANCER	MICROINFARCTS-PUTAMEN,SUBACUTE;PR,ACUTE	PHF-1	0.2519	0.2519
Emory-Holdout	E05-04	E05-04_1A_TAU.svs	Posterior Hippocampus	40	97607 x 85367	SVS	6	0	0	64	Caucasian	female	AD	AD	Accurate	0.2519	0.2519
Emory-Holdout	E05-04	E05-04_1B_TAU.svs	Amygdala	40	101591 x 89198	SVS	6	5	3	64	Caucasian	female	AD	AD	Accurate	0.2519	0.2519
Emory-Holdout	E05-04	E05-04_1D_TAU.svs	Temporal cortex	40	125495 x 75381	SVS	6	5	3	64	Caucasian	female	AD	AD	Accurate	0.2519	0.2519
Emory-Holdout	E05-04	E05-04_1F_TAU.svs	Occipital cortex	40	121511 x 76830	SVS	6	5	3	64	Caucasian	female	AD	AD	Accurate	0.2519	0.2519
Emory-Holdout	E05-132	E05-132_1A_TAU.svs	Posterior Hippocampus	40	87647 x 78979	SVS	6	5	3	58	Caucasian	male	AD	AD	Accurate	0.2519	0.2519
Emory-Holdout	E05-132	E05-132_1B_TAU.svs	Amygdala	40	101591 x 82796	SVS	6	5	3	58	Caucasian	male	AD	AD	Accurate	0.2519	0.2519
Emory-Holdout	E05-132	E05-132_1D_TAU.svs	Temporal cortex	40	129479 x 79058	SVS	6	5	3	58	Caucasian	male	AD	AD	Accurate	0.2519	0.2519
Emory-Holdout	E05-132	E05-132_1F_TAU.svs	Occipital cortex	40	117527 x 91410	SVS	6	5	3	58	Caucasian	male	AD	AD	Accurate	0.2519	0.2519
Emory-Holdout	E05-74	E05-74_2A_TAU.svs	Posterior Hippocampus	40	131472 x 87380	SVS	1	5	3	59	Black / African American	male	ISCHEMIC HEART DISEASE AND FIBROSIS	CONTROL	Accurate	0.2519	0.2519
Emory-Holdout	E05-74	E05-74_2B_TAU.svs	Amygdala	40	131472 x 91702	SVS	1	0	0	59	Black / African American	male	ISCHEMIC HEART DISEASE AND FIBROSIS	CONTROL	Accurate	0.2519	0.2519
Emory-Holdout	E05-74	E05-74_2D_TAU.svs	Temporal cortex	40	113543 x 75726	SVS	1	0	0	59	Black / African American	male	ISCHEMIC HEART DISEASE AND FIBROSIS	CONTROL	Accurate	0.2519	0.2519
Emory-Holdout	E05-74	E05-74_2F_TAU.svs	Occipital cortex	40	125495 x 91553	SVS	1	0	0	59	Black / African American	male	ISCHEMIC HEART DISEASE AND FIBROSIS	CONTROL	Accurate	0.2519	0.2519
Emory-Holdout	E05-81	E05-81_1A_TAU.svs	Posterior Hippocampus	40	127487 x 86268	SVS	2	0	0	68	Caucasian	male	PD, DLB	LBD-NEOCORTICAL	Accurate	0.2519	0.2519
Emory-Holdout	E05-81	E05-81_1B_TAU.svs	Amygdala	40	121511 x 89481	SVS	2	0	0	68	Caucasian	male	PD, DLB	LBD-NEOCORTICAL	Accurate	0.2519	0.2519
Emory-Holdout	E05-81	E05-81_1D_TAU.svs	Temporal cortex	40	125495 x 81628	SVS	2	0	0	68	Caucasian	male	PD, DLB	LBD-NEOCORTICAL	Accurate	0.2519	0.2519
Emory-Holdout	E05-81	E05-81_1F_TAU.svs	Occipital cortex	40	119519 x 91565	SVS	2	0	0	68	Caucasian	male	PD, DLB	LBD-NEOCORTICAL	Accurate	0.2519	0.2519
Emory-Holdout	E04-49	E04-49_1A_TAU.svs	Posterior Hippocampus	40	99599 x 69989	SVS	6	0	0	70	Black / African American	female	AD	AD	Accurate	0.2519	0.2519
Emory-Holdout	E04-49	E04-49_1B_TAU.svs	Amygdala	40	125495 x 70096	SVS	6	5	3	70	Black / African American	female	AD	AD	Accurate	0.2519	0.2519
Emory-Holdout	E04-49	E04-49_1D_TAU.svs	Temporal cortex	40	141432 x 63822	SVS	6	5	3	70	Black / African American	female	AD	AD	Accurate	0.2519	0.2519
Emory-Holdout	E04-49	E04-49_1F_TAU.svs	Occipital cortex	40	119519 x 88362	SVS	6	5	3	70	Black / African American	female	AD	AD	Accurate	0.2519	0.2519
UC Davis	NA4975	NA4975-02_AT8.svs	Temporal cortex	40	83663 x 71521	SVS	5	5	3	90+	Caucasian	male	Dementia	AD-High	AT8	0.2522	0.2522
UC Davis	NA4975	NA4975-05_AT8.svs	Occipital cortex	40	87647 x 60642	SVS	5			90+	Caucasian	male	Dementia	AD-High	AT8	0.2522	0.2522
UC Davis	NA4975	NA4975-06_AT8.svs	Posterior Hippocampus	40	99599 x 61405	SVS	5			90+	Caucasian	male	Dementia	AD-High	AT8	0.2522	0.2522
UC Davis	NA4975	NA4975-24_AT8.svs	Anterior Hippocampus	40	115535 x 81431	SVS	5			90+	Caucasian	male	Dementia	AD-High	AT8	0.2522	0.2522
UC Davis	NA4976	NA4976-02_AT8.svs	Temporal cortex	40	97607 x 76160	SVS	6			77	Caucasian	female	Dementia	AD-High	AT8	0.2522	0.2522
UC Davis	NA4976	NA4976-05_AT8.svs	Occipital cortex	40	111551 x 84370	SVS	6			77	Caucasian	female	Dementia	AD-High	AT8	0.2522	0.2522
UC Davis	NA4976	NA4976-06_AT8.svs	Posterior Hippocampus	40	95615 x 66443	SVS	6			77	Caucasian	female	Dementia	AD-High	AT8	0.2522	0.2522
UC Davis	NA4976	NA4976-24_AT8.svs	Anterior Hippocampus	40	129479 x 87700	SVS	6			77	Caucasian	female	Dementia	AD-High	AT8	0.2522	0.2522
UC Davis	NA4977	NA4977-02_AT8.svs	Temporal cortex	40	93623 x 67908	SVS	4			87	Caucasian	male	Diagnosis deferred	AA	AT8	0.2522	0.2522
UC Davis	NA4977	NA4977-05_AT8.svs	Occipital cortex	40	111551 x 77396	SVS	4			87	Caucasian	male	Diagnosis deferred	AA	AT8	0.2522	0.2522
UC Davis	NA4977	NA4977-06_AT8.svs	Posterior Hippocampus	40	85655 x 57244	SVS	4			87	Caucasian	male	Diagnosis deferred	AA	AT8	0.2522	0.2522
UC Davis	NA4977	NA4977-24_AT8.svs	Anterior Hippocampus	40	135455 x 81676	SVS	4			87	Caucasian	male	Diagnosis deferred	AA	AT8	0.2522	0.2522
UC Davis	NA4985	NA4985-02_AT8.svs	Temporal cortex	40	95615 x 77949	SVS	4			88	Caucasian	male	Other cognitive impairment, not meeting criteria for dementia	AD-Int	AT8	0.2522	0.2522
UC Davis	NA4985	NA4985-05_AT8.svs	Occipital cortex	40	113543 x 79500	SVS	4			88	Caucasian	male	Other cognitive impairment, not meeting criteria for dementia	AD-Int	AT8	0.2522	0.2522
UC Davis	NA4985	NA4985-06_AT8.svs	Posterior Hippocampus	40	119519 x 94063	SVS	4			88	Caucasian	male	Other cognitive impairment, not meeting criteria for dementia	AD-Int	AT8	0.2522	0.2522
UC Davis	NA4985	NA4985-24_AT8.svs	Anterior Hippocampus	40	95615 x 64825	SVS	4			88	Caucasian	male	Other cognitive impairment, not meeting criteria for dementia	AD-Int	AT8	0.2522	0.2522
UC Davis	NA4988	NA4988-02_AT8.svs	Temporal cortex	40	111551 x 75615	SVS	5			61	Hispanic	male		AD-High	AT8	0.2522	0.2522
UC Davis	NA4988	NA4988-05_AT8.svs	Occipital cortex	40	89639 x 83971	SVS	5			61	Hispanic	male		AD-High	AT8	0.2522	0.2522
UC Davis	NA4988	NA4988-06_AT8.svs	Posterior Hippocampus	40	105575 x 71915	SVS	5			61	Hispanic	male		AD-High	AT8	0.2522	0.2522
UC Davis	NA4988	NA4988-24_AT8.svs	Anterior Hippocampus	40	109559 x 76274	SVS	5			61	Hispanic	male		AD-High	AT8	0.2522	0.2522
UC Davis	NA4990	NA4990-02_AT8.svs	Temporal cortex	40	101591 x 61558	SVS	6			88	Caucasian	male	Dementia	AD-High	AT8	0.2522	0.2522
UC Davis	NA4990	NA4990-05_AT8.svs	Occipital cortex	40	117527 x 73320	SVS	6			88	Caucasian	male	Dementia	AD-High	AT8	0.2522	0.2522
UC Davis	NA4990	NA4990-06_AT8.svs	Posterior Hippocampus	40	87647 x 64369	SVS	6			88	Caucasian	male	Dementia	AD-High	AT8	0.2522	0.2522
UC Davis	NA4990	NA4990-24_AT8.svs	Anterior Hippocampus	40	97607 x 62541	SVS	6			88	Caucasian	male	Dementia	AD-High	AT8	0.2522	0.2522
UC Davis	NA4996	NA4996-02_AT8.svs	Temporal cortex	40	97607 x 72432	SVS	4			72	Caucasian	female	Dementia	AD-Int	AT8	0.2522	0.2522
UC Davis	NA4996	NA4996-05_AT8.svs	Occipital cortex	40	129479 x 71323	SVS	4			72	Caucasian	female	Dementia	AD-Int	AT8	0.2522	0.2522
UC Davis	NA4996	NA4996-06_AT8.svs	Posterior Hippocampus	40	99599 x 75343	SVS	4			72	Caucasian	female	Dementia	AD-Int	AT8	0.2522	0.2522
UC Davis	NA4996	NA4996-24_AT8.svs	Anterior Hippocampus	40	85655 x 63569	SVS	4			72	Caucasian	female	Dementia	AD-Int	AT8	0.2522	0.2522
UC Davis	NA4997	NA4997-02_AT8.svs	Temporal cortex	40	101591 x 69663	SVS	3			84	Caucasian	male	Dementia	DLB	AT8	0.2522	0.2522
UC Davis	NA4997	NA4997-05_AT8.svs	Occipital cortex	40	93623 x 72607	SVS	3			84	Caucasian	male	Dementia	DLB	AT8	0.2522	0.2522
UC Davis	NA4997	NA4997-06_AT8.svs	Posterior Hippocampus	40	99599 x 59129	SVS	3			84	Caucasian	male	Dementia	DLB	AT8	0.2522	0.2522
UC Davis	NA4997	NA4997-24_AT8.svs	Anterior Hippocampus	40	103583 x 69975	SVS	3			84	Caucasian	male	Dementia	DLB	AT8	0.2522	0.2522
UC Davis	NA4998	NA4998-02_AT8.svs	Temporal cortex	40	123503 x 85130	SVS	6			82	Hispanic	male	Dementia	AD-High	AT8	0.2522	0.2522
UC Davis	NA4998	NA4998-05_AT8.svs	Occipital cortex	40	139439 x 76470	SVS	6			82	Hispanic	male	Dementia	AD-High	AT8	0.2522	0.2522
UC Davis	NA4998	NA4998-06_AT8.svs	Posterior Hippocampus	40	129479 x 69215	SVS	6			82	Hispanic	male	Dementia	AD-High	AT8	0.2522	0.2522
UC Davis	NA4998	NA4998-24_AT8.svs	Anterior Hippocampus	40	103583 x 54737	SVS	6			82	Hispanic	male	Dementia	AD-High	AT8	0.2522	0.2522
UC Davis	NA4999	NA4999-02_AT8.svs	Temporal cortex	40	119519 x 70072	SVS	5			83	Caucasian	male	Dementia	AD-High	AT8	0.2522	0.2522
UC Davis	NA4999	NA4999-05_AT8.svs	Occipital cortex	40	127487 x 84468	SVS	5			83	Caucasian	male	Dementia	AD-High	AT8	0.2522	0.2522
UC Davis	NA4999	NA4999-06_AT8.svs	Posterior Hippocampus	40	99599 x 78425	SVS	5			83	Caucasian	male	Dementia	AD-High	AT8	0.2522	0.2522
UC Davis	NA4999	NA4999-24_AT8.svs	Anterior Hippocampus	40	97607 x 85240	SVS	5			83	Caucasian	male	Dementia	AD-High	AT8	0.2522	0.2522
UC Davis	NA5011	NA5011-02_AT8.svs	Temporal cortex	40	95615 x 77306	SVS	6			75	Caucasian	female	Dementia	AD-High	AT8	0.2522	0.2522
UC Davis	NA5011	NA5011-05_AT8.svs	Occipital cortex	40	99599 x 71773	SVS	6			75	Caucasian	female	Dementia	AD-High	AT8	0.2522	0.2522
UC Davis	NA5011	NA5011-06_AT8.svs	Posterior Hippocampus	40	87647 x 62262	SVS	6			75	Caucasian	female	Dementia	AD-High	AT8	0.2522	0.2522
UC Davis	NA5011	NA5011-24_AT8.svs	Anterior Hippocampus	40	105575 x 71910	SVS	6			75	Caucasian	female	Dementia	AD-High	AT8	0.2522	0.2522
UC Davis	NA5016	NA5016-02_AT8.svs	Temporal cortex	40	127487 x 76685	SVS	6			88	Caucasian	male	Dementia	AD-High	AT8	0.2522	0.2522
UC Davis	NA5016	NA5016-05_AT8.svs	Occipital cortex	40	119519 x 73800	SVS	6			88	Caucasian	male	Dementia	AD-High	AT8	0.2522	0.2522
UC Davis	NA5016	NA5016-06_AT8.svs	Posterior Hippocampus	40	69719 x 67041	SVS	6			88	Caucasian	male	Dementia	AD-High	AT8	0.2522	0.2522
UC Davis	NA5016	NA5016-24_AT8.svs	Anterior Hippocampus	40	107567 x 64452	SVS	6			88	Caucasian	male	Dementia	AD-High	AT8	0.2522	0.2522
UC Davis	NA5023	NA5023-02_AT8.svs	Temporal cortex	40	119519 x 76551	SVS	5			90+	Black / African American	female	Dementia	AD-High	AT8	0.2522	0.2522
UC Davis	NA5023	NA5023-05_AT8.svs	Occipital cortex	40	89639 x 72793	SVS	5			90+	Black / African American	female	Dementia	AD-High	AT8	0.2522	0.2522
UC Davis	NA5023	NA5023-06_AT8.svs	Posterior Hippocampus	40	95615 x 57204	SVS	5			90+	Black / African American	female	Dementia	AD-High	AT8	0.2522	0.2522
UC Davis	NA5023	NA5023-24_AT8.svs	Anterior Hippocampus	40	99599 x 67236	SVS	5			90+	Black / African American	female	Dementia	AD-High	AT8	0.2522	0.2522
UC Davis	NA5028	NA5028-02_AT8.svs	Temporal cortex	40	111551 x 91175	SVS	5			86	Asian	female		AD-High	AT8	0.2522	0.2522
UC Davis	NA5028	NA5028-05_AT8.svs	Occipital cortex	40	111551 x 91177	SVS	5			86	Asian	female		AD-High	AT8	0.2522	0.2522
UC Davis	NA5028	NA5028-06_AT8.svs	Posterior Hippocampus	40	81671 x 60342	SVS	5			86	Asian	female		AD-High	AT8	0.2522	0.2522
UC Davis	NA5028	NA5028-24_AT8.svs	Anterior Hippocampus	40	89639 x 62900	SVS	5			86	Asian	female		AD-High	AT8	0.2522	0.2522
UC Davis	NA5032	NA5032-02_AT8.svs	Temporal cortex	40	111551 x 81936	SVS	6			76	Caucasian	female		AD-High	AT8	0.2522	0.2522
UC Davis	NA5032	NA5032-05_AT8.svs	Occipital cortex	40	111551 x 72857	SVS	6			76	Caucasian	female		AD-High	AT8	0.2522	0.2522
UC Davis	NA5032	NA5032-06_AT8.svs	Posterior Hippocampus	40	95615 x 59637	SVS	6			76	Caucasian	female		AD-High	AT8	0.2522	0.2522
UC Davis	NA5032	NA5032-24_AT8.svs	Anterior Hippocampus	40	101591 x 58964	SVS	6			76	Caucasian	female		AD-High	AT8	0.2522	0.2522
UC Davis	NA5035	NA5035-02_AT8.svs	Temporal cortex	40	103583 x 79380	SVS	6			90+	Caucasian	female		AD-High	AT8	0.2522	0.2522
UC Davis	NA5035	NA5035-05_AT8.svs	Occipital cortex	40	143423 x 85042	SVS	6			90+	Caucasian	female		AD-High	AT8	0.2522	0.2522
UC Davis	NA5035	NA5035-06_AT8.svs	Posterior Hippocampus	40	83663 x 73299	SVS	6			90+	Caucasian	female		AD-High	AT8	0.2522	0.2522
UC Davis	NA5035	NA5035-24_AT8.svs	Anterior Hippocampus	40	87647 x 58530	SVS	6			90+	Caucasian	female		AD-High	AT8	0.2522	0.2522
UC Davis	NA5036	NA5036-02_AT8.svs	Temporal cortex	40	95615 x 80055	SVS	6			88	Caucasian	female		AD-High	AT8	0.2522	0.2522
UC Davis	NA5036	NA5036-05_AT8.svs	Occipital cortex	40	123503 x 85125	SVS	6			88	Caucasian	female		AD-High	AT8	0.2522	0.2522
UC Davis	NA5036	NA5036-06_AT8.svs	Posterior Hippocampus	40	87647 x 43295	SVS	6			88	Caucasian	female		AD-High	AT8	0.2522	0.2522
UC Davis	NA5036	NA5036-24_AT8.svs	Anterior Hippocampus	40	103583 x 50690	SVS	6			88	Caucasian	female		AD-High	AT8	0.2522	0.2522
UC Davis	NA5040	NA5040-02_AT8.svs	Temporal cortex	40	111551 x 86479	SVS	2			90+	Caucasian	male	No cognitive imapairment	Transitional Lew Body Disease	AT8	0.2522	0.2522
UC Davis	NA5040	NA5040-05_AT8.svs	Occipital cortex	40	129479 x 92883	SVS	2			90+	Caucasian	male	No cognitive imapairment	Transitional Lew Body Disease	AT8	0.2522	0.2522
UC Davis	NA5040	NA5040-06_AT8.svs	Posterior Hippocampus	40	107567 x 70608	SVS	2			90+	Caucasian	male	No cognitive imapairment	Transitional Lew Body Disease	AT8	0.2522	0.2522
UC Davis	NA5040	NA5040-24_AT8.svs	Anterior Hippocampus	40	117527 x 86128	SVS	2			90+	Caucasian	male	No cognitive imapairment	Transitional Lew Body Disease	AT8	0.2522	0.2522
UC Davis	NA5043	NA5043-02_AT8.svs	Temporal cortex	40	117527 x 75107	SVS	3			90+	Caucasian	male	Dementia		AT8	0.2522	0.2522
UC Davis	NA5043	NA5043-05_AT8.svs	Occipital cortex	40	119519 x 65536	SVS	3			90+	Caucasian	male	Dementia		AT8	0.2522	0.2522
UC Davis	NA5043	NA5043-06_AT8.svs	Posterior Hippocampus	40	117527 x 68781	SVS	3			90+	Caucasian	male	Dementia		AT8	0.2522	0.2522
UC Davis	NA5043	NA5043-24_AT8.svs	Anterior Hippocampus	40	93623 x 53643	SVS	3			90+	Caucasian	male	Dementia		AT8	0.2522	0.2522
UC Davis	NA5045	NA5045-02_AT8.svs	Temporal cortex	40	105575 x 78230	SVS	3			90+	Caucasian	female	Questionable cognitive impairment		AT8	0.2522	0.2522
UC Davis	NA5045	NA5045-05_AT8.svs	Occipital cortex	40	135455 x 87997	SVS	3			90+	Caucasian	female	Questionable cognitive impairment		AT8	0.2522	0.2522
UC Davis	NA5045	NA5045-06_AT8.svs	Posterior Hippocampus	40	105575 x 77744	SVS	3			90+	Caucasian	female	Questionable cognitive impairment		AT8	0.2522	0.2522
UC Davis	NA5045	NA5045-24_AT8.svs	Anterior Hippocampus	40	113543 x 72693	SVS	3			90+	Caucasian	female	Questionable cognitive impairment		AT8	0.2522	0.2522
UC Davis	NA5049	NA5049-02_AT8.svs	Temporal cortex	40	131471 x 79906	SVS	6			84	unknown	female			AT8	0.2522	0.2522
UC Davis	NA5049	NA5049-05_AT8.svs	Occipital cortex	40	81671 x 61636	SVS	6			84	unknown	female			AT8	0.2522	0.2522
UC Davis	NA5049	NA5049-06_AT8.svs	Posterior Hippocampus	40	101591 x 63502	SVS	6			84	unknown	female			AT8	0.2522	0.2522
UC Davis	NA5049	NA5049-24_AT8.svs	Anterior Hippocampus	40	93623 x 68557	SVS	6			84	unknown	female			AT8	0.2522	0.2522
UC Davis	NA5054	NA5054-02_AT8.svs	Temporal cortex	40	87647 x 61938	SVS	6			87	Caucasian	female			AT8	0.2522	0.2522
UC Davis	NA5054	NA5054-05_AT8.svs	Occipital cortex	40	121511 x 77197	SVS	6			87	Caucasian	female			AT8	0.2522	0.2522
UC Davis	NA5054	NA5054-06_AT8.svs	Posterior Hippocampus	40	89639 x 60467	SVS	6			87	Caucasian	female			AT8	0.2522	0.2522
UC Davis	NA5054	NA5054-24_AT8.svs	Anterior Hippocampus	40	119519 x 91631	SVS	6			87	Caucasian	female			AT8	0.2522	0.2522
UC Davis	NA5055	NA5055-02_AT8.svs	Temporal cortex	40	123503 x 75083	SVS	6			82	Caucasian	male			AT8	0.2522	0.2522
UC Davis	NA5055	NA5055-05_AT8.svs	Occipital cortex	40	101591 x 86682	SVS	6			82	Caucasian	male			AT8	0.2522	0.2522
UC Davis	NA5055	NA5055-06_AT8.svs	Posterior Hippocampus	40	93623 x 74068	SVS	6			82	Caucasian	male			AT8	0.2522	0.2522
UC Davis	NA5055	NA5055-24_AT8.svs	Anterior Hippocampus	40	77687 x 82080	SVS	6			82	Caucasian	male			AT8	0.2522	0.2522
